# Supplementary material for: Profiling of differentially expressed genes in sheep T lymphocytes response to an artificial primary Haemonchus contortus infection
Source: Parasit Vectors. 2015 Apr 18;8:235. doi: 10.1186/s13071-015-0844-z (PMC4406218; doi:10.1186/s13071-015-0844-z)
Supplement: Additional file 1: — Details on differentially expressed genes in the six comparisons. Detail information of all modulated genes was listed according to probe ID, log2 fold change, p value, gene description, gene symbol and so on. [file 13071_2015_844_MOESM1_ESM.xls]

## Sheet: Introductions
Additional file 1 Details on differentially expressed genes in six comparisons.
ID	Probe ID
logFC	log2 fold change
P.Value	P.Value
adj.P.Val	adj.P.Val
GENOMIC_GI_ACCESSION	GENOMIC_GI_ACCESSION
TargetID	TargetID
desc	gene description
e_value	BLAST e_value
Gene.Name	Gene.Name
Species	Species
GENE_SYMBOL	GENE_SYMBOL
GOTERM_BP_FAT	GO biological process	www.geneontology.org/
GOTERM_CC_FAT	GO cellular component	www.geneontology.org/
GOTERM_MF_FAT	GO molecular function	www.geneontology.org/
KEGG_PATHWAY	KEGG_PATHWAY	www.genome.jp/kegg/pathway.html
PANTHER_PATHWAY	PANTHER_PATHWAY	www.pantherdb.org/pathway/

## Sheet: 3d vs. 0d
ID	logFC	P.Value	adj.P.Val	GENOMIC_GI_ACCESSION	TargetID	desc	e_value	Gene.Name	Species	GENE_SYMBOL	GOTERM_BP_FAT	GOTERM_CC_FAT	GOTERM_MF_FAT	KEGG_PATHWAY	PANTHER_PATHWAY
CUST_26795_PI425336670	-6.827	3.63508e-07	0.000115417	75832062	Oar#S20553083	>gi|75832062|ref|NM_174537.2| Bos taurus Fc fragment of IgE, high affinity I, receptor for; gamma polypeptide (FCER1G), mRNA	0	Fc fragment of IgE, high affinity I, receptor for; gamma polypeptide	Bos taurus	FCER1G,FCERG_BOVIN,	GO:0001775~cell activation,GO:0001796~regulation of type IIa hypersensitivity,GO:0001798~positive regulation of type IIa hypersensitivity,GO:0001803~regulation of type III hypersensitivity,GO:0001805~positive regulation of type III hypersensitivity,GO:000	GO:0005886~plasma membrane,GO:0005887~integral to plasma membrane,GO:0009897~external side of plasma membrane,GO:0009986~cell surface,GO:0016021~integral to membrane,GO:0031224~intrinsic to membrane,GO:0031226~intrinsic to plasma membrane,GO:0032997~Fc re	GO:0019763~immunoglobulin receptor activity,GO:0019767~IgE receptor activity,GO:0019863~IgE binding,GO:0019864~IgG binding,GO:0019865~immunoglobulin binding,GO:0032403~protein complex binding,	bta04650:Natural killer cell mediated cytotoxicity,bta04664:Fc epsilon RI signaling pathway,bta05310:Asthma,
CUST_13320_PI425336670	-6.501	1.03966e-09	1.71653e-05	73959746	EE780217.1	>gi|73959746|ref|XM_537106.2| PREDICTED: Canis familiaris similar to DnaJ (Hsp40) homolog, subfamily B, member 4, transcript variant 1 (LOC479982), mRNA	0	DnaJ (Hsp40) homolog, subfamily B, member 4	Canis lupus	DNAJB4,
CUST_23377_PI425336670	-6.259	9.49656e-07	0.000184039	297475417	EE807798.1	>gi|297475417|ref|XM_002687940.1| PREDICTED: Bos taurus megakaryoblastic leukemia (translocation) 1 (MKL1), mRNA	9e-44
CUST_12584_PI425336670	-5.7985	2.52968e-08	3.35961e-05	297485069	DY506357.1	>gi|297485069|ref|XM_002694684.1| PREDICTED: Bos taurus multiple epidermal growth factor-like domains 6-like (SCARF2), mRNA	2e-90
CUST_30054_PI425336670	-5.5395	1.78519e-07	7.78862e-05	114051194	Oar#S52457665	>gi|114051194|ref|NM_001046203.1| Bos taurus SGT1, suppressor of G2 allele of SKP1 (S. cerevisiae) (SUGT1), mRNA	0	SGT1, suppressor of G2 allele of SKP1 (S. cerevisiae)	Bos taurus	MGC137150,sugt1,SUGT1_BOVIN,	GO:0006508~proteolysis,GO:0009057~macromolecule catabolic process,GO:0019941~modification-dependent protein catabolic process,GO:0030163~protein catabolic process,GO:0043632~modification-dependent macromolecule catabolic process,GO:0044257~cellular protei			bta04621:NOD-like receptor signaling pathway,
CUST_28129_PI425336670	-5.533	1.61677e-08	3.15244e-05	114052566	Oar#S54862916	>gi|114052566|ref|NM_001045897.1| Bos taurus NGFI-A binding protein 2 (EGR1 binding protein 2) (NAB2), mRNA	0	NGFI-A binding protein 2 (EGR1 binding protein 2)	Bos taurus	MGC137935,NAB2,Q1RMU0_BOVIN,	GO:0001501~skeletal system development,GO:0001503~ossification,GO:0001508~regulation of action potential,GO:0001958~endochondral ossification,GO:0006873~cellular ion homeostasis,GO:0007272~ensheathment of neurons,GO:0007422~peripheral nervous system devel		GO:0016564~transcription repressor activity,GO:0030528~transcription regulator activity,
CUST_12597_PI425336670	-5.376	5.29396e-06	0.000476326	166706835	EE869129.1	>gi|166706835|ref|NM_001114141.1| Equus caballus ankyrin repeat, SAM and basic leucine zipper domain containing 1 (ASZ1), mRNA	0.033	ankyrin repeat, SAM and basic leucine zipper domain containing 1	Equus caballus	ASZ1,ASZ1_HORSE,Gasz,
CUST_19447_PI425336670	-5.16	7.40438e-08	4.66162e-05	297473583	CU638271.1	>gi|297473583|ref|XM_002686653.1| PREDICTED: Bos taurus hypothetical LOC539475 (LOC539475), mRNA	9e-72
CUST_16496_PI425336670	-4.8505	0.000226232	0.00523364	297266404	EE872292.1	>gi|297266404|ref|XM_002799320.1| PREDICTED: Macaca mulatta ATP synthase subunit a-like (LOC100423785), mRNA	4e-05
CUST_12003_PI425336670	-4.79	5.69263e-08	4.34259e-05	297295500	FE036121.1	>gi|297295500|ref|XM_001101364.2| PREDICTED: Macaca mulatta secreted protein, acidic, cysteine-rich (osteonectin) (SPARC), mRNA	1.4
CUST_25982_PI425336670	-4.4845	0.000201042	0.00483158	297482406	Oar#S54869034	>gi|297482406|ref|XR_083847.1| PREDICTED: Bos taurus annexin A1-like (LOC511937), miscRNA	0
CUST_20392_PI425336670	-4.407	6.87573e-06	0.000556479	116734686	EE868599.1	>gi|116734686|ref|NM_001077419.1| Homo sapiens transmembrane protein 231 (TMEM231), transcript variant 3, mRNA	1.2	hypothetical protein FLJ22167	Homo sapiens	ALYE870,FLJ22167,PRO1886,TMEM231,		GO:0016021~integral to membrane,GO:0031224~intrinsic to membrane,
CUST_28367_PI425336670	-4.262	3.37473e-09	1.96577e-05	31342010	Oar#S34917420	>gi|31342010|ref|NM_174433.2| Bos taurus peroxiredoxin 4 (PRDX4), mRNA	0	peroxiredoxin 4	Bos taurus	MGC133729,PRDX4,PRDX4_BOVIN,	GO:0019725~cellular homeostasis,GO:0042592~homeostatic process,GO:0045454~cell redox homeostasis,GO:0055114~oxidation reduction,	GO:0005739~mitochondrion,	GO:0004601~peroxidase activity,GO:0016209~antioxidant activity,GO:0016684~oxidoreductase activity, acting on peroxide as acceptor,GO:0051920~peroxiredoxin activity,
CUST_14481_PI425336670	-4.2055	4.92955e-09	2.20779e-05	115497485	GO744310.1	>gi|115497485|ref|NM_001075569.1| Bos taurus F-box protein 2 (FBXO2), mRNA	4e-146	F-box protein 2	Bos taurus	FBX2_BOVIN,Fbxo2,MGC139756,	GO:0006508~proteolysis,GO:0006511~ubiquitin-dependent protein catabolic process,GO:0006516~glycoprotein catabolic process,GO:0009057~macromolecule catabolic process,GO:0009100~glycoprotein metabolic process,GO:0010498~proteasomal protein catabolic process	GO:0030425~dendrite,GO:0042995~cell projection,GO:0043005~neuron projection,GO:0043197~dendritic spine,GO:0044463~cell projection part,	GO:0001948~glycoprotein binding,GO:0030246~carbohydrate binding,	bta04120:Ubiquitin mediated proteolysis,
CUST_1842_PI425336670	-4.14	2.78013e-08	3.45008e-05	115432047	DY500754.1	>gi|115432047|ref|NM_001011682.2| Bos taurus glycosyltransferase (C3orf39), mRNA	9e-57	glycosyltransferase	Bos taurus	Ago61,AGO61_BOVIN,C3orf39,
CUST_12937_PI425336670	-4.082	7.62382e-09	2.20779e-05	156120598	EE799446.1	>gi|156120598|ref|NM_001101975.1| Bos taurus SEC14-like 1 (S. cerevisiae) (SEC14L1), mRNA	0	SEC14-like 1 (S. cerevisiae)	Bos taurus	A7MBE2_BOVIN,MGC179412,SEC14L1,
CUST_23880_PI425336670	-4.07	2.42714e-07	8.83103e-05	115497821	FE036743.1	>gi|115497821|ref|NM_001076452.1| Bos taurus ankyrin repeat and SOCS box-containing 8 (ASB8), mRNA	9e-125	ankyrin repeat and SOCS box-containing 8	Bos taurus	ASB8,ASB8_BOVIN,MGC139522,	GO:0006508~proteolysis,GO:0007242~intracellular signaling cascade,GO:0009057~macromolecule catabolic process,GO:0019941~modification-dependent protein catabolic process,GO:0030163~protein catabolic process,GO:0043632~modification-dependent macromolecule c
CUST_28968_PI425336670	-4.031	1.826e-09	1.96577e-05	144953870	Oar#S34914957	>gi|144953870|ref|NM_001034759.2| Bos taurus 15 kDa selenoprotein (SEP15), mRNA	0	15 kDa selenoprotein	Bos taurus	sep15,SEP15_BOVIN,		GO:0005783~endoplasmic reticulum,GO:0005788~endoplasmic reticulum lumen,GO:0031974~membrane-enclosed lumen,GO:0043233~organelle lumen,GO:0044432~endoplasmic reticulum part,GO:0070013~intracellular organelle lumen,	GO:0008430~selenium binding,
CUST_16302_PI425336670	-4.011	2.1497e-07	8.6878e-05	114573258	EE815996.1	>gi|114573258|ref|XM_001150983.1| PREDICTED: Pan troglodytes hypothetical protein LOC745304 (LOC745304), mRNA	0.0002	hypothetical protein LOC745304	Pan troglodytes	LOC745304,
CUST_2341_PI425336670	-3.9895	4.68054e-08	4.26795e-05	157279988	EE753851.1	>gi|157279988|ref|NM_001105040.1| Bos taurus interferon regulatory factor 7 (IRF7), mRNA	0	interferon regulatory factor 7	Bos taurus	IRF7,MGC179450,	GO:0006350~transcription,GO:0006355~regulation of transcription, DNA-dependent,GO:0045449~regulation of transcription,GO:0051252~regulation of RNA metabolic process,		GO:0003677~DNA binding,GO:0003700~transcription factor activity,GO:0030528~transcription regulator activity,	bta04620:Toll-like receptor signaling pathway,bta04622:RIG-I-like receptor signaling pathway,bta04623:Cytosolic DNA-sensing pathway,
CUST_10436_PI425336670	-3.9855	1.48343e-05	0.00088901	297489966	CF115545.1	>gi|297489966|ref|XR_084064.1| PREDICTED: Bos taurus polycystin 1-like (LOC504986), miscRNA	0.014
CUST_23432_PI425336670	-3.8545	2.21617e-07	8.6878e-05	149642704	DY520330.1	>gi|149642704|ref|NM_001099175.1| Bos taurus mediator complex subunit 15 (MED15), mRNA	3e-93	mediator complex subunit 15	Bos taurus	A5PKJ6_BOVIN,MED15,MGC148472,	GO:0006355~regulation of transcription, DNA-dependent,GO:0006357~regulation of transcription from RNA polymerase II promoter,GO:0045449~regulation of transcription,GO:0051252~regulation of RNA metabolic process,	GO:0000119~mediator complex,	GO:0003702~RNA polymerase II transcription factor activity,GO:0016251~general RNA polymerase II transcription factor activity,GO:0016455~RNA polymerase II transcription mediator activity,GO:0030528~transcription regulator activity,
CUST_11329_PI425336670	-3.807	5.61728e-08	4.34259e-05	297482211	EE786430.1	>gi|297482211|ref|XM_002692559.1| PREDICTED: Bos taurus rhophilin, Rho GTPase binding protein 1 (RHPN1), mRNA	0
CUST_23363_PI425336670	-3.7085	6.5546e-07	0.000157658	297464985	EE780061.1	>gi|297464985|ref|XM_002703545.1| PREDICTED: Bos taurus hypothetical protein LOC100335956 (LOC100335956), mRNA	3e-83
CUST_26048_PI425336670	-3.694	2.31527e-07	8.6878e-05	78369671	Oar#S20547346	>gi|78369671|ref|NM_001035352.1| Bos taurus prune homolog (Drosophila) (PRUNE), mRNA	1e-152	prune homolog (Drosophila)	Bos taurus	PRUNE,PRUNE_BOVIN,		GO:0005886~plasma membrane,GO:0005912~adherens junction,GO:0005924~cell-substrate adherens junction,GO:0005925~focal adhesion,GO:0016323~basolateral plasma membrane,GO:0030054~cell junction,GO:0030055~cell-substrate junction,GO:0044459~plasma membrane par	GO:0004427~inorganic diphosphatase activity,GO:0030145~manganese ion binding,GO:0043167~ion binding,GO:0043169~cation binding,GO:0046872~metal ion binding,GO:0046914~transition metal ion binding,	bta00230:Purine metabolism,
CUST_17801_PI425336670	-3.637	0.000202727	0.00485998	297484541	GO723138.1	>gi|297484541|ref|XR_084597.1| PREDICTED: Bos taurus OTU domain containing 4 protein-like (OTUD4), miscRNA	2e-54
CUST_18289_PI425336670	-3.603	3.57185e-09	1.96577e-05	297476155	EE834108.1	>gi|297476155|ref|XM_002688464.1| PREDICTED: Bos taurus biorientation of chromosomes in cell division 1-like (BOD1L), mRNA	0
CUST_2216_PI425336670	-3.566	8.50011e-06	0.000635028	114670666	EE796133.1	>gi|114670666|ref|XR_021443.1| PREDICTED: Pan troglodytes beta(1,6)-N-acetylglucosaminyltransferase V (MGAT5B), mRNA	5e-05	beta(1,6)-N-acetylglucosaminyltransferase V	Pan troglodytes	MGAT5B,
CUST_30709_PI425336670	-3.543	1.21928e-06	0.00020861	31342993	Oar#S52810589	>gi|31342993|ref|NM_174034.2| Bos taurus cytochrome b-245, alpha polypeptide (CYBA), mRNA	0	cytochrome b-245, alpha polypeptide	Bos taurus	CY24A_BOVIN,CYBA,	GO:0006091~generation of precursor metabolites and energy,GO:0006461~protein complex assembly,GO:0006800~oxygen and reactive oxygen species metabolic process,GO:0006801~superoxide metabolic process,GO:0006952~defense response,GO:0006954~inflammatory respo	GO:0005739~mitochondrion,GO:0005886~plasma membrane,GO:0005887~integral to plasma membrane,GO:0016021~integral to membrane,GO:0031224~intrinsic to membrane,GO:0031226~intrinsic to plasma membrane,GO:0043020~NADPH oxidase complex,GO:0044459~plasma membrane	GO:0005506~iron ion binding,GO:0016175~superoxide-generating NADPH oxidase activity,GO:0016651~oxidoreductase activity, acting on NADH or NADPH,GO:0017124~SH3 domain binding,GO:0019904~protein domain specific binding,GO:0020037~heme binding,GO:0043167~ion	bta04670:Leukocyte transendothelial migration,
CUST_27429_PI425336670	-3.5255	2.08116e-06	0.000278227	31342140	Oar#S54865471	>gi|31342140|ref|NM_174388.2| Bos taurus microfibrillar-associated protein 2 (MFAP2), mRNA	2e-155	microfibrillar-associated protein 2	Bos taurus	MFAP2,MFAP2_BOVIN,		GO:0001527~microfibril,GO:0005576~extracellular region,GO:0005578~proteinaceous extracellular matrix,GO:0031012~extracellular matrix,GO:0043205~fibril,GO:0044420~extracellular matrix part,GO:0044421~extracellular region part,
CUST_21736_PI425336670	-3.503	3.9539e-07	0.000119506	194037780	DY486345.1	>gi|194037780|ref|XM_001924597.1| PREDICTED: Sus scrofa similar to FGFR1 oncogene partner 2 (LOC100157490), mRNA	2e-153	similar to FGFR1 oncogene partner 2	Sus scrofa	LOC100157490,
CUST_13855_PI425336670	-3.481	1.76858e-07	7.78862e-05	297493246	DY508438.1	>gi|297493246|ref|XM_002700207.1| PREDICTED: Bos taurus ubiquitin specific peptidase 9, X-linked, transcript variant 2 (USP9X), mRNA	0
CUST_26784_PI425336670	-3.4635	3.23893e-08	3.45008e-05	57619252	Oar#S20553098	>gi|57619252|ref|NM_001009746.1| Ovis aries 1-acylglycerol-3-phosphate O-acyltransferase 1 (lysophosphatidic acid acyltransferase, alpha) (AGPAT1), mRNA	0	lyosphosphatidic acid acyltransferase	Ovis aries	Agpat1,LPAAT,	GO:0006644~phospholipid metabolic process,GO:0008610~lipid biosynthetic process,GO:0008654~phospholipid biosynthetic process,GO:0019637~organophosphate metabolic process,	GO:0016021~integral to membrane,GO:0031224~intrinsic to membrane,	GO:0003841~1-acylglycerol-3-phosphate O-acyltransferase activity,GO:0008374~O-acyltransferase activity,GO:0016411~acylglycerol O-acyltransferase activity,
CUST_15271_PI425336670	-3.4295	5.73667e-08	4.34259e-05	73965545	EE820305.1	>gi|73965545|ref|XM_851489.1| PREDICTED: Canis familiaris similar to ataxin 7-like 3, transcript variant 5 (LOC612754), mRNA	0	ataxin 7-like 3	Canis lupus	Atxn7l3,
CUST_23793_PI425336670	-3.3925	3.86885e-06	0.000391639	297662535	EE868323.1	>gi|297662535|ref|XM_002809720.1| PREDICTED: Pongo abelii hypothetical protein LOC100453869 (LOC100453869), mRNA	2e-08
CUST_21636_PI425336670	-3.3675	0.000281951	0.00596433	297482727	EE781903.1	>gi|297482727|ref|XM_002693000.1| PREDICTED: Bos taurus ring finger protein 214 (RNF214), mRNA	0
CUST_22249_PI425336670	-3.3655	1.15341e-06	0.000200673	297487434	DY513016.1	>gi|297487434|ref|XM_002696180.1| PREDICTED: Bos taurus CASK interacting protein 2 (CASKIN2), mRNA	3e-111
CUST_16183_PI425336670	-3.364	5.2758e-07	0.000141835	157279968	DY491344.1	>gi|157279968|ref|NM_001105030.1| Bos taurus UDP-Gal:betaGlcNAc beta 1,4- galactosyltransferase, polypeptide 2 (B4GALT2), mRNA	2e-32	UDP-Gal:betaGlcNAc beta 1,4- galactosyltransferase, polypeptide 2	Bos taurus	A6QQY5_BOVIN,B4GALT2,MGC165796,				bta00052:Galactose metabolism,bta00510:N-Glycan biosynthesis,bta00533:Keratan sulfate biosynthesis,bta00601:Glycosphingolipid biosynthesis,
CUST_15189_PI425336670	-3.363	0.000120474	0.00351132	194045038	FE031823.1	>gi|194045038|ref|XR_045395.1| PREDICTED: Sus scrofa misc_RNA (LOC100152443), miscRNA	2e-18	similar to ferritin, light polypeptide	Sus scrofa	LOC100152443,
CUST_1224_PI425336670	-3.342	5.05468e-05	0.00195446	297280654	EE804157.1	>gi|297280654|ref|XM_001090628.2| PREDICTED: Macaca mulatta poly (ADP-ribose) polymerase 1, transcript variant 1 (PARP1), mRNA	0.16
CUST_30375_PI425336670	-3.3285	1.94946e-07	8.14848e-05	297679644	Oar#S34994454	>gi|297679644|ref|XM_002817590.1| PREDICTED: Pongo abelii myeloid/lymphoid or mixed-lineage leukemia (trithorax homolog, Drosophila); translocated to, 4 (MLLT4), mRNA	4e-27
CUST_29358_PI425336670	-3.3255	4.48421e-06	0.000432963	77736332	Oar#S54869730	>gi|77736332|ref|NM_001034694.1| Bos taurus COP9 constitutive photomorphogenic homolog subunit 4 (Arabidopsis) (COPS4), mRNA	0	COP9 constitutive photomorphogenic homolog subunit 4 (Arabidopsis)	Bos taurus	COPS4,CSN4_BOVIN,MGC128170,		GO:0008180~signalosome,
CUST_11691_PI425336670	-3.29	1.98303e-05	0.00106302	119894935	GO682829.1	>gi|119894935|ref|XM_001255401.1| PREDICTED: Bos taurus sema domain, transmembrane domain (TM), and cytoplasmic domain, (semaphorin) 6B (SEMA6B), mRNA	2e-55	sema domain, transmembrane domain (TM), and cytoplasmic domain, (semaphorin) 6B	Bos taurus	SEMA6B,				bta04360:Axon guidance,
CUST_26292_PI425336670	-3.288	0.00131834	0.0151261	124249235	Oar#S20553846	>gi|124249235|ref|NM_001080923.1| Bos taurus hypothetical protein LOC790858 (LOC790858), mRNA	0	MHC class II antigen; hypothetical protein LOC790858	Bos taurus	BLA-DQB,BOLA-DQB,DQB,DQB1,HB21_BOVIN,LA-DQB,LOC790858,MGC128114,OLA-DQB,	GO:0002504~antigen processing and presentation of peptide or polysaccharide antigen via MHC class II,GO:0006955~immune response,GO:0019882~antigen processing and presentation,	GO:0005886~plasma membrane,GO:0016021~integral to membrane,GO:0031224~intrinsic to membrane,GO:0042611~MHC protein complex,GO:0042613~MHC class II protein complex,GO:0044459~plasma membrane part,
CUST_10337_PI425336670	-3.2825	1.39692e-05	0.00086059	296232318	GO730825.1	>gi|296232318|ref|XM_002761500.1| PREDICTED: Callithrix jacchus collagen alpha-1(XVIII) chain-like (LOC100407288), partial mRNA	0.11
CUST_18563_PI425336670	-3.268	8.02323e-09	2.20779e-05	262118292	DY495129.1	>gi|262118292|ref|NM_001166571.1| Bos taurus melanoma inhibitory activity family, member 3 (MIA3), mRNA	0	melanoma inhibitory activity family, member 3	Bos taurus	MIA3,MIA3_BOVIN,	GO:0002684~positive regulation of immune system process,GO:0002685~regulation of leukocyte migration,GO:0002687~positive regulation of leukocyte migration,GO:0006887~exocytosis,GO:0007162~negative regulation of cell adhesion,GO:0008104~protein localizatio	GO:0005783~endoplasmic reticulum,GO:0005789~endoplasmic reticulum membrane,GO:0012505~endomembrane system,GO:0016021~integral to membrane,GO:0031090~organelle membrane,GO:0031224~intrinsic to membrane,GO:0042175~nuclear envelope-endoplasmic reticulum netw
CUST_28675_PI425336670	-3.2515	0.00127996	0.0148913	78369445	Oar#S54863945	>gi|78369445|ref|NM_001035316.1| Bos taurus protein phosphatase 1, catalytic subunit, alpha isozyme (PPP1CA), mRNA	0	protein phosphatase 1, catalytic subunit, alpha isoform	Bos taurus	MGC127348,PP1A_BOVIN,PPP1CA,	GO:0001763~morphogenesis of a branching structure,GO:0005976~polysaccharide metabolic process,GO:0005977~glycogen metabolic process,GO:0005996~monosaccharide metabolic process,GO:0006006~glucose metabolic process,GO:0006073~cellular glucan metabolic proce	GO:0005654~nucleoplasm,GO:0031974~membrane-enclosed lumen,GO:0031981~nuclear lumen,GO:0043233~organelle lumen,GO:0070013~intracellular organelle lumen,	GO:0004721~phosphoprotein phosphatase activity,GO:0005506~iron ion binding,GO:0016791~phosphatase activity,GO:0030145~manganese ion binding,GO:0043167~ion binding,GO:0043169~cation binding,GO:0046872~metal ion binding,GO:0046914~transition metal ion bindi	bta04114:Oocyte meiosis,bta04270:Vascular smooth muscle contraction,bta04510:Focal adhesion,bta04720:Long-term potentiation,bta04810:Regulation of actin cytoskeleton,bta04910:Insulin signaling pathway,	P05912:Dopamine receptor mediated signaling pathway,
CUST_18648_PI425336670	-3.248	0.000899741	0.0121465	297490673	GT877472.1	>gi|297490673|ref|XR_084074.1| PREDICTED: Bos taurus HEAT repeat-containing protein 2-like (LOC100300875), miscRNA	1e-109
CUST_29114_PI425336670	-3.239	3.49386e-07	0.000113109	32880222	Oar#S53280696	>gi|32880222|ref|NM_182657.1| Bos taurus reticulon 3 (RTN3), mRNA	0	reticulon 3	Bos taurus	RTN3,RTN3_BOVIN,	GO:0006915~apoptosis,GO:0008219~cell death,GO:0012501~programmed cell death,GO:0016192~vesicle-mediated transport,GO:0016265~death,	GO:0005783~endoplasmic reticulum,GO:0005794~Golgi apparatus,GO:0016021~integral to membrane,GO:0031224~intrinsic to membrane,
CUST_15646_PI425336670	-3.1875	1.14185e-06	0.000200673	126165271	EE798547.1	>gi|126165271|ref|NM_001081724.1| Bos taurus interferon induced transmembrane protein 5 (IFITM5), mRNA	0	interferon induced transmembrane protein 5	Bos taurus	A1A4P2_BOVIN,IFITM5,		GO:0016021~integral to membrane,GO:0031224~intrinsic to membrane,
CUST_17100_PI425336670	-3.1595	1.63407e-07	7.60984e-05	194218521	GO673563.1	>gi|194218521|ref|XM_001491819.2| PREDICTED: Equus caballus similar to slingshot homolog 3 (LOC100059077), mRNA	0.002	hypothetical protein LOC100059077	Equus caballus	LOC100059077,SSH3,				ecb04810:Regulation of actin cytoskeleton,
CUST_22700_PI425336670	-3.1395	9.04293e-07	0.000180297	291386244	DY487844.1	>gi|291386244|ref|XM_002710028.1| PREDICTED: Oryctolagus cuniculus von Willebrand factor A domain containing 3B (LOC100349988), mRNA	1.1
CUST_11779_PI425336670	-3.13	3.21804e-05	0.00142127	126165279	EE800043.1	>gi|126165279|ref|NM_001081733.1| Bos taurus karyopherin alpha 1 (importin alpha 5) (KPNA1), mRNA	5e-92	karyopherin alpha 1 (importin alpha 5)	Bos taurus	IMA1_BOVIN,KPNA1,MGC152064,	GO:0006605~protein targeting,GO:0006606~protein import into nucleus,GO:0006886~intracellular protein transport,GO:0006913~nucleocytoplasmic transport,GO:0008104~protein localization,GO:0015031~protein transport,GO:0017038~protein import,GO:0033365~protein	GO:0005635~nuclear envelope,GO:0005643~nuclear pore,GO:0012505~endomembrane system,GO:0016021~integral to membrane,GO:0031224~intrinsic to membrane,GO:0031967~organelle envelope,GO:0031975~envelope,GO:0046930~pore complex,	GO:0008565~protein transporter activity,
CUST_28842_PI425336670	-3.1035	7.66167e-07	0.000167547	77736278	Oar#S54868807	>gi|77736278|ref|NM_001034667.1| Bos taurus LAG1 homolog, ceramide synthase 2 (LASS2), mRNA	0	LAG1 homolog, ceramide synthase 2	Bos taurus	LASS2,LASS2_BOVIN,MGC126981,	GO:0006355~regulation of transcription, DNA-dependent,GO:0006643~membrane lipid metabolic process,GO:0006665~sphingolipid metabolic process,GO:0006672~ceramide metabolic process,GO:0008610~lipid biosynthetic process,GO:0030148~sphingolipid biosynthetic pr	GO:0005783~endoplasmic reticulum,GO:0016021~integral to membrane,GO:0031224~intrinsic to membrane,	GO:0003677~DNA binding,GO:0003700~transcription factor activity,GO:0016410~N-acyltransferase activity,GO:0030528~transcription regulator activity,GO:0043565~sequence-specific DNA binding,GO:0050291~sphingosine N-acyltransferase activity,
CUST_14513_PI425336670	-3.0805	2.24595e-07	8.6878e-05	31543261	EE870410.1	>gi|31543261|ref|NM_008614.2| Mus musculus myelin-associated oligodendrocytic basic protein (Mobp), transcript variant 1, mRNA	1.1	myelin-associated oligodendrocytic basic protein	Mus musculus	AI835053,AI839848,Mobp,MOBP155,MOBP170,MOBP69,MOBP73,MOBP81,R74645,		GO:0005739~mitochondrion,GO:0048471~perinuclear region of cytoplasm,	GO:0005198~structural molecule activity,GO:0019911~structural constituent of myelin sheath,
CUST_24242_PI425336670	-3.0555	4.17445e-05	0.00171448	73971792	DY512501.1	>gi|73971792|ref|XM_863570.1| PREDICTED: Canis familiaris hypothetical protein LOC611944 (LOC611944), mRNA	8e-99	microseminoprotein, prostate associated	Canis lupus	MSMP,
CUST_1943_PI425336670	-3.033	1.02988e-06	0.000188931	194668703	GO682032.1	>gi|194668703|ref|XM_603731.4| PREDICTED: Bos taurus nucleus accumbens associated 1, BEN and BTB (POZ) domain containing (NACC1), mRNA	2e-76	nucleus accumbens associated 1, BEN and BTB (POZ) domain containing	Bos taurus	BTBD14B,NACC1,
CUST_25222_PI425336670	-3.032	7.9678e-05	0.00265158	297472984	GT881170.1	>gi|297472984|ref|XM_002686240.1| PREDICTED: Bos taurus hypothetical LOC786372 (LOC786372), mRNA	0
CUST_22255_PI425336670	-3.023	5.69339e-07	0.000146876	297489026	DY491444.1	>gi|297489026|ref|XM_002697257.1| PREDICTED: Bos taurus hypothetical LOC615935 (LOC615935), mRNA	2e-152
CUST_28667_PI425336670	-2.9935	1.00601e-06	0.000187272	84000435	Oar#S29445418	>gi|84000435|ref|NM_001038014.1| Ovis aries pancreatitis-associated protein I (LOC654331), mRNA	0	pancreatitis-associated protein I	Ovis aries	LOC654331,			GO:0005529~sugar binding,GO:0030246~carbohydrate binding,
CUST_22533_PI425336670	-2.993	0.000168546	0.00430438	73982207	DY518300.1	>gi|73982207|ref|XM_533159.2| PREDICTED: Canis familiaris similar to cleavage stimulation factor subunit 3, transcript variant 1 (LOC475948), mRNA	0	cleavage stimulation factor, 3' pre-RNA, subunit 3, 77kDa	Canis lupus	CSTF3,
CUST_21882_PI425336670	-2.9655	0.00219872	0.0207203	196259793	EE867775.1	>gi|196259793|ref|NR_002806.2| Homo sapiens FAM13A opposite strand (non-protein coding) (FAM13AOS), non-coding RNA	0.007	FAM13A opposite strand (non-protein coding)	Homo sapiens	FAM13A1OS,FAM13AOS,FLJ36331,NCRNA00039,
CUST_18418_PI425336670	-2.965	3.10239e-06	0.000348505	297671060	EE831869.1	>gi|297671060|ref|XM_002813621.1| PREDICTED: Pongo abelii hypothetical protein LOC100446428 (LOC100446428), mRNA	3e-22
CUST_29963_PI425336670	-2.937	9.55775e-07	0.000184039	297481971	Oar#S34967647	>gi|297481971|ref|XM_002692455.1| PREDICTED: Bos taurus TGFB-induced factor homeobox 2-like (TGIF2), mRNA	2e-173
CUST_23206_PI425336670	-2.9315	1.04668e-06	0.000189903	239753003	EE856383.1	>gi|239753003|ref|XR_041239.2| PREDICTED: Homo sapiens hypothetical LOC647070 (LOC647070), miscRNA	3e-06	hypothetical LOC647070	Homo sapiens	LOC647070,
CUST_26905_PI425336670	-2.897	0.000102013	0.00316659	215983081	Oar#S48803416	>gi|215983081|ref|NM_001142516.1| Ovis aries phosphoglycerate kinase 1 (PGK1), mRNA	0	phosphoglycerate kinase 1	Ovis aries	PGK1,	GO:0005996~monosaccharide metabolic process,GO:0006006~glucose metabolic process,GO:0006007~glucose catabolic process,GO:0006091~generation of precursor metabolites and energy,GO:0006096~glycolysis,GO:0016052~carbohydrate catabolic process,GO:0019318~hexo		GO:0004618~phosphoglycerate kinase activity,GO:0016774~phosphotransferase activity, carboxyl group as acceptor,
CUST_16447_PI425336670	-2.892	8.80763e-07	0.000179059	293352380	EE872438.1	>gi|293352380|ref|XM_346914.4| PREDICTED: Rattus norvegicus PAN3 polyA specific ribonuclease subunit homolog (S. cerevisiae), transcript variant 2 (Pan3), mRNA	0.41
CUST_10967_PI425336670	-2.875	4.27092e-05	0.00174111	154152030	FE022744.1	>gi|154152030|ref|NM_001100329.1| Bos taurus lamin B receptor (LBR), mRNA	1e-50	lamin B receptor	Bos taurus	A6QQV8_BOVIN,LBR,
CUST_14916_PI425336670	-2.869	0.000147226	0.00399799	149751361	DY491988.1	>gi|149751361|ref|XM_001498686.1| PREDICTED: Equus caballus hypothetical LOC100057304, transcript variant 1 (LOC100057304), mRNA	7e-102	similar to Chromosome 1 open reading frame 2	Equus caballus	C1orf2,LOC100057304,
CUST_1721_PI425336670	-2.862	7.87648e-06	0.000600108	294345376	EE859793.1	>gi|294345376|ref|NM_001025382.2| Mus musculus family with sequence similarity 196, member B (Fam196b), mRNA	0.47
CUST_30130_PI425336670	-2.8615	7.38417e-06	0.000578053	297271003	Oar#S34996006	>gi|297271003|ref|XR_010057.2| PREDICTED: Macaca mulatta G protein pathway suppressor 2-like (LOC695812), miscRNA	0.5
CUST_1876_PI425336670	-2.844	4.26997e-08	4.26795e-05	291397099	DY481982.1	>gi|291397099|ref|XM_002714857.1| PREDICTED: Oryctolagus cuniculus LTV1 homolog (LOC100354191), mRNA	0.11
CUST_30801_PI425336670	-2.84	5.87005e-08	4.34259e-05	297668621	Oar#S34991855	>gi|297668621|ref|XM_002812482.1| PREDICTED: Pongo abelii ADP-ribosylation factor-like protein 5A-like (LOC100444073), mRNA	2e-07
CUST_13266_PI425336670	-2.8235	3.83739e-06	0.000391639	297493161	EE868723.1	>gi|297493161|ref|XM_002700126.1| PREDICTED: Bos taurus rCG38917-like (LOC617166), mRNA	3e-05
CUST_28738_PI425336670	-2.823	0.00828737	0.0442024	116004308	Oar#S34940343	>gi|116004308|ref|NM_001077045.1| Bos taurus succinate dehydrogenase complex assembly factor 2 (SDHAF2), mRNA	0	hypothetical protein MGC128747	Bos taurus	MGC128747,SDH5_BOVIN,Sdhaf2,	GO:0006091~generation of precursor metabolites and energy,GO:0006119~oxidative phosphorylation,GO:0006121~mitochondrial electron transport, succinate to ubiquinone,GO:0006793~phosphorus metabolic process,GO:0006796~phosphate metabolic process,GO:0015980~e	GO:0005739~mitochondrion,
CUST_14791_PI425336670	-2.818	1.94732e-06	0.000265712	74006099	CD287548.1	>gi|74006099|ref|XM_535099.2| PREDICTED: Canis familiaris similar to LINE-1 reverse transcriptase homolog (LOC477909), mRNA	7e-15	similar to LINE-1 reverse transcriptase homolog; similar to long interspersed repetitive DNA sequence LINE4 (L1Rn); hypothetical gene supported by AB012223	Canis lupus	LOC474998,LOC476139,LOC476199,LOC476440,LOC476961,LOC477312,LOC477909,LOC479030,LOC479764,LOC480152,LOC480945,LOC606871,LOC606889,LOC606897,LOC607022,LOC607142,LOC607257,LOC607604,LOC607842,LOC608439,LOC608505,LOC608533,LOC608819,LOC608971,LOC609601,LOC60
CUST_26410_PI425336670	-2.8125	1.29325e-06	0.000214594	57164360	Oar#S20553649	>gi|57164360|ref|NM_001009345.1| Ovis aries solute carrier family 11 (proton-coupled divalent metal ion transporters), member 1 (SLC11A1), mRNA	0	solute carrier family 11 (proton-coupled divalent metal ion transporters), member 1	Ovis aries	Nramp1,SLC11A1,	GO:0000041~transition metal ion transport,GO:0006811~ion transport,GO:0006812~cation transport,GO:0006826~iron ion transport,GO:0015674~di-, tri-valent inorganic cation transport,GO:0030001~metal ion transport,	GO:0016021~integral to membrane,GO:0031224~intrinsic to membrane,	GO:0005506~iron ion binding,GO:0043167~ion binding,GO:0043169~cation binding,GO:0046872~metal ion binding,GO:0046914~transition metal ion binding,
CUST_11385_PI425336670	-2.804	4.71428e-05	0.00186896	194217938	EE862309.1	>gi|194217938|ref|XM_001915764.1| PREDICTED: Equus caballus similar to olfactory receptor 1009 (LOC100146388), mRNA	3e-138	similar to olfactory receptor 1009	Equus caballus	LOC100146388,XP_001915799.1,				ecb04740:Olfactory transduction,
CUST_23054_PI425336670	-2.785	0.00451543	0.0311506	149638708	FE036612.1	>gi|149638708|ref|XM_001506368.1| PREDICTED: Ornithorhynchus anatinus similar to hCG1992406 (LOC100074854), mRNA	0.11	similar to leupaxin	Ornithorhynchus anatinus	LOC100074854,
CUST_24153_PI425336670	-2.779	3.80757e-06	0.000391639	114616719	CU654035.1	>gi|114616719|ref|XM_001135490.1| PREDICTED: Pan troglodytes GTPase, IMAP family member 5, transcript variant 2 (GIMAP5), mRNA	0.69	GTPase, IMAP family member 5	Pan troglodytes	GIMAP5,
CUST_10705_PI425336670	-2.771	3.08993e-07	0.000104115	288856272	GO694016.1	>gi|288856272|ref|NM_173690.4| Homo sapiens suppressor of cancer cell invasion (SCAI), transcript variant 1, mRNA	0.23	chromosome 9 open reading frame 126	Homo sapiens	C9orf126,FLJ11758,FLJ36664,MGC120525,MGC120526,MGC120528,NET40,Scai,	GO:0006350~transcription,GO:0009968~negative regulation of signal transduction,GO:0010648~negative regulation of cell communication,GO:0030334~regulation of cell migration,GO:0030336~negative regulation of cell migration,GO:0035023~regulation of Rho prote	GO:0016021~integral to membrane,GO:0031224~intrinsic to membrane,	GO:0003712~transcription cofactor activity,GO:0003714~transcription corepressor activity,GO:0008134~transcription factor binding,GO:0016564~transcription repressor activity,GO:0030528~transcription regulator activity,
CUST_29271_PI425336670	-2.7645	1.62958e-07	7.60984e-05	84000158	Oar#S54864100	>gi|84000158|ref|NM_001038093.1| Bos taurus polymerase (RNA) II (DNA directed) polypeptide E, 25kDa (POLR2E), mRNA	0	polymerase (RNA) II (DNA directed) polypeptide E, 25kDa	Bos taurus	MGC134612,POLR2E,RPAB1_BOVIN,	GO:0006350~transcription,GO:0006351~transcription, DNA-dependent,GO:0006366~transcription from RNA polymerase II promoter,GO:0032774~RNA biosynthetic process,	GO:0000428~DNA-directed RNA polymerase complex,GO:0005654~nucleoplasm,GO:0005665~DNA-directed RNA polymerase II, core complex,GO:0016591~DNA-directed RNA polymerase II, holoenzyme,GO:0030880~RNA polymerase complex,GO:0031974~membrane-enclosed lumen,GO:003	GO:0003677~DNA binding,GO:0003899~DNA-directed RNA polymerase activity,GO:0004672~protein kinase activity,GO:0016779~nucleotidyltransferase activity,GO:0034062~RNA polymerase activity,	bta00230:Purine metabolism,bta00240:Pyrimidine metabolism,bta03020:RNA polymerase,bta05016:Huntington's disease,
CUST_14617_PI425336670	-2.7395	1.39081e-07	7.17593e-05	297693854	GO785640.1	>gi|297693854|ref|XM_002824166.1| PREDICTED: Pongo abelii SMAD family member 9, transcript variant 2 (SMAD9), mRNA	2e-52
CUST_23378_PI425336670	-2.7225	1.11245e-05	0.000746632	293342697	GO773148.1	>gi|293342697|ref|XM_001064421.2| PREDICTED: Rattus norvegicus similar to Tpi1 protein (RGD1563601), mRNA	0.22
CUST_15226_PI425336670	-2.7185	8.15143e-07	0.000171445	115497955	EE779679.1	>gi|115497955|ref|NM_001075616.1| Bos taurus 5,10-methenyltetrahydrofolate synthetase (5-formyltetrahydrofolate cyclo-ligase) (MTHFS), mRNA	5e-11	similar to 5,10-methenyltetrahydrofolate synthetase (5-formyltetrahydrofolate cyclo-ligase); 5,10-methenyltetrahydrofolate synthetase (5-formyltetrahydrofolate cyclo-ligase)	Bos taurus	LOC784464,MTHFS,Q1RMT3_BOVIN,	GO:0006732~coenzyme metabolic process,GO:0006760~folic acid and derivative metabolic process,GO:0009108~coenzyme biosynthetic process,GO:0009396~folic acid and derivative biosynthetic process,GO:0051186~cofactor metabolic process,GO:0051188~cofactor biosy		GO:0000166~nucleotide binding,GO:0001882~nucleoside binding,GO:0001883~purine nucleoside binding,GO:0005524~ATP binding,GO:0016879~ligase activity, forming carbon-nitrogen bonds,GO:0016882~cyclo-ligase activity,GO:0017076~purine nucleotide binding,GO:0030	bta00670:One carbon pool by folate,
CUST_16150_PI425336670	-2.6995	2.21246e-06	0.000286501	116004118	EE748532.1	>gi|116004118|ref|NM_001076952.1| Bos taurus megalencephalic leukoencephalopathy with subcortical cysts 1 (MLC1), mRNA	3e-58	megalencephalic leukoencephalopathy with subcortical cysts 1	Bos taurus	MGC139600,MLC1,Q08E21_BOVIN,
CUST_2251_PI425336670	-2.6935	3.18065e-07	0.000106089	297295506	EE793329.1	>gi|297295506|ref|XM_001110514.2| PREDICTED: Macaca mulatta GTPase activating protein (SH3 domain) binding protein 1, transcript variant 2 (G3BP1), mRNA	1
CUST_13345_PI425336670	-2.684	2.72308e-06	0.000322817	297475078	EE852634.1	>gi|297475078|ref|XM_002687717.1| PREDICTED: Bos taurus coiled-coil domain containing 91-like (LOC100297903), mRNA	1e-122
CUST_2275_PI425336670	-2.678	2.54354e-08	3.35961e-05	297487173	DY502116.1	>gi|297487173|ref|XR_084544.1| PREDICTED: Bos taurus hypothetical LOC615144 (LOC615144), miscRNA	8e-165
CUST_11826_PI425336670	-2.6585	0.000510902	0.00862499	157279972	CD287100.1	>gi|157279972|ref|NM_001105032.1| Bos taurus zinc finger protein 705A (ZNF705A), mRNA	8e-150	hypothetical protein LOC100125413	Bos taurus	A6QQI0_BOVIN,LOC100125413,MGC160063,ZNF705A,	GO:0006350~transcription,GO:0006355~regulation of transcription, DNA-dependent,GO:0045449~regulation of transcription,GO:0051252~regulation of RNA metabolic process,		GO:0008270~zinc ion binding,GO:0043167~ion binding,GO:0043169~cation binding,GO:0046872~metal ion binding,GO:0046914~transition metal ion binding,
CUST_23473_PI425336670	-2.648	1.80999e-06	0.000258734	297487818	DY512204.1	>gi|297487818|ref|XM_002696441.1| PREDICTED: Bos taurus sema domain, seven thrombospondin repeats (type 1 and type 1-like), transmembrane domain (TM) and short cytoplasmic domain, (semaphorin) 5A (SEMA5A), mRNA	4e-78
CUST_16020_PI425336670	-2.646	8.62833e-07	0.000178073	297483458	EE766929.1	>gi|297483458|ref|XM_002693565.1| PREDICTED: Bos taurus diacylglycerol kinase, zeta 104kDa (DGKZ), mRNA	2e-66
CUST_30154_PI425336670	-2.64	5.64297e-05	0.00210788	78369305	Oar#S54861032	>gi|78369305|ref|NM_001035314.1| Bos taurus mitochondrial ribosomal protein S10 (MRPS10), nuclear gene encoding mitochondrial protein, mRNA	0	mitochondrial ribosomal protein S10	Bos taurus	MGC128092,MRPS10,RT10_BOVIN,	GO:0006412~translation,	GO:0005739~mitochondrion,GO:0005840~ribosome,GO:0030529~ribonucleoprotein complex,GO:0043228~non-membrane-bounded organelle,GO:0043232~intracellular non-membrane-bounded organelle,	GO:0003735~structural constituent of ribosome,GO:0005198~structural molecule activity,
CUST_17628_PI425336670	-2.624	5.3768e-05	0.00203582	84000286	CD288506.1	>gi|84000286|ref|NM_001038155.1| Bos taurus tensin 4 (TNS4), mRNA	4e-10	tensin 4	Bos taurus	MGC126986,TENS4_BOVIN,TNS4,	GO:0006915~apoptosis,GO:0008104~protein localization,GO:0008219~cell death,GO:0012501~programmed cell death,GO:0016265~death,	GO:0005856~cytoskeleton,GO:0005886~plasma membrane,GO:0005912~adherens junction,GO:0005924~cell-substrate adherens junction,GO:0005925~focal adhesion,GO:0016323~basolateral plasma membrane,GO:0030054~cell junction,GO:0030055~cell-substrate junction,GO:004	GO:0003779~actin binding,GO:0008092~cytoskeletal protein binding,
CUST_11914_PI425336670	-2.606	7.99147e-07	0.000170818	114051721	EE855684.1	>gi|114051721|ref|NM_001046078.1| Bos taurus hypothetical protein LOC511226 (KIAA1826), mRNA	0	hypothetical protein LOC511226	Bos taurus	K1826_BOVIN,KIAA1826,MGC128535,
CUST_14314_PI425336670	-2.5985	0.00026915	0.0058051	196259806	GO699873.1	>gi|196259806|ref|NM_001009333.2| Felis catus hexosaminidase B (beta polypeptide) (HEXB), mRNA	0.17	hexosaminidase B (beta polypeptide)	Felis catus	hexB,		GO:0000323~lytic vacuole,GO:0005764~lysosome,GO:0005773~vacuole,	GO:0004563~beta-N-acetylhexosaminidase activity,GO:0015929~hexosaminidase activity,GO:0043167~ion binding,GO:0043169~cation binding,
CUST_12259_PI425336670	-2.589	1.4083e-05	0.000861173	297270071	GO679819.1	>gi|297270071|ref|XM_001118694.2| PREDICTED: Macaca mulatta hypothetical LOC722564 (LOC722564), mRNA	1e-151
CUST_1562_PI425336670	-2.586	1.52229e-06	0.000233128	114053024	EE853219.1	>gi|114053024|ref|NM_001046241.1| Bos taurus ring-box 1 (RBX1), mRNA	8e-75	hypothetical LOC780968; similar to RBX1 protein; ring-box 1	Bos taurus	LOC780968,LOC782176,MGC127542,Q2HJI9_BOVIN,RBX1,	GO:0032446~protein modification by small protein conjugation,GO:0045116~protein neddylation,GO:0070647~protein modification by small protein conjugation or removal,		GO:0008270~zinc ion binding,GO:0016879~ligase activity, forming carbon-nitrogen bonds,GO:0016881~acid-amino acid ligase activity,GO:0019787~small conjugating protein ligase activity,GO:0019788~NEDD8 ligase activity,GO:0043167~ion binding,GO:0043169~cation	bta03420:Nucleotide excision repair,bta04110:Cell cycle,bta04114:Oocyte meiosis,bta04120:Ubiquitin mediated proteolysis,bta04310:Wnt signaling pathway,bta04350:TGF-beta signaling pathway,bta05200:Pathways in cancer,bta05211:Renal cell carcinoma,
CUST_1211_PI425336670	-2.5855	3.17419e-05	0.00140503	297490969	DY510739.1	>gi|297490969|ref|XM_002698475.1| PREDICTED: Bos taurus ADAM8 protein-like (ADAM8), mRNA	2e-45
CUST_24354_PI425336670	-2.582	2.84208e-07	0.000100065	194044226	EE868622.1	>gi|194044226|ref|XM_001925686.1| PREDICTED: Sus scrofa similar to prion-like protein doppel, transcript variant 2 (LOC100155914), mRNA	0.012	similar to prion-like protein doppel	Sus scrofa	LOC100155914,
CUST_20049_PI425336670	-2.577	7.50907e-07	0.000166892	157073975	EE869597.1	>gi|157073975|ref|NM_001103227.1| Bos taurus ST8 alpha-N-acetyl-neuraminide alpha-2,8-sialyltransferase 6 (ST8SIA6), mRNA	3e-08	ST8 alpha-N-acetyl-neuraminide alpha-2,8-sialyltransferase 6	Bos taurus	A5D7Q1_BOVIN,MGC148307,siat8F,ST8SIA6,	GO:0006486~protein amino acid glycosylation,GO:0006493~protein amino acid O-linked glycosylation,GO:0006643~membrane lipid metabolic process,GO:0006664~glycolipid metabolic process,GO:0008610~lipid biosynthetic process,GO:0009100~glycoprotein metabolic pr	GO:0000139~Golgi membrane,GO:0005794~Golgi apparatus,GO:0012505~endomembrane system,GO:0016021~integral to membrane,GO:0030173~integral to Golgi membrane,GO:0031090~organelle membrane,GO:0031224~intrinsic to membrane,GO:0031228~intrinsic to Golgi membrane	GO:0008373~sialyltransferase activity,
CUST_22672_PI425336670	-2.5725	8.09454e-08	4.77303e-05	31341667	EE859730.1	>gi|31341667|ref|NM_174562.2| Bos taurus integrin alpha FG-GAP repeat containing 2 (ITFG2), mRNA	0	integrin alpha FG-GAP repeat containing 2	Bos taurus	ADP50,ITFG2,MDS028,
CUST_20498_PI425336670	-2.572	3.93591e-06	0.000392651	297462633	EE836880.1	>gi|297462633|ref|XM_001790445.2| PREDICTED: Bos taurus hypothetical LOC100140870 (LOC100140870), mRNA	7e-56
CUST_11766_PI425336670	-2.5605	6.54408e-08	4.50192e-05	297461730	EE820512.1	>gi|297461730|ref|XM_001787638.2| PREDICTED: Bos taurus spermatogenesis-associated protein 2-like protein-like (LOC789469), mRNA	0
CUST_22990_PI425336670	-2.546	1.77031e-07	7.78862e-05	256017138	EE753070.1	>gi|256017138|ref|NM_014704.3| Homo sapiens KIAA0562 (KIAA0562), mRNA	5e-44	KIAA0562	Homo sapiens	GlyBP,KIAA0562,RP1-286D6.4,
CUST_28096_PI425336670	-2.5445	5.78919e-05	0.00214792	297485069	Oar#S31558988	>gi|297485069|ref|XM_002694684.1| PREDICTED: Bos taurus multiple epidermal growth factor-like domains 6-like (SCARF2), mRNA	0
CUST_12431_PI425336670	-2.5395	7.62847e-07	0.000167547	297488418	EE860673.1	>gi|297488418|ref|XM_002696911.1| PREDICTED: Bos taurus golgi autoantigen, golgin subfamily a, 4 (GOLGA4), mRNA	0
CUST_16125_PI425336670	-2.528	6.07242e-06	0.000512009	297476161	GO771180.1	>gi|297476161|ref|XM_002688463.1| PREDICTED: Bos taurus cytoplasmic polyadenylation element binding protein 2, transcript variant 3 (CPEB2), mRNA	0.19
CUST_21599_PI425336670	-2.5255	4.93999e-05	0.00192817	74003680	EE868161.1	>gi|74003680|ref|XM_845554.1| PREDICTED: Canis familiaris similar to LINE-1 reverse transcriptase homolog (LOC608505), mRNA	9e-11	similar to LINE-1 reverse transcriptase homolog; similar to long interspersed repetitive DNA sequence LINE4 (L1Rn); hypothetical gene supported by AB012223	Canis lupus	LOC474998,LOC476139,LOC476199,LOC476440,LOC476961,LOC477312,LOC477909,LOC479030,LOC479764,LOC480152,LOC480945,LOC606871,LOC606889,LOC606897,LOC607022,LOC607142,LOC607257,LOC607604,LOC607842,LOC608439,LOC608505,LOC608533,LOC608819,LOC608971,LOC609601,LOC60
CUST_13777_PI425336670	-2.492	2.62019e-05	0.00125031	297489635	GO764865.1	>gi|297489635|ref|XM_002697677.1| PREDICTED: Bos taurus zinc finger protein 24 (ZNF24), mRNA	0
CUST_17320_PI425336670	-2.491	0.0035943	0.0273661	297463177	GO687987.1	>gi|297463177|ref|XM_002702500.1| PREDICTED: Bos taurus Ras-GTPase-activating protein SH3-domain-binding protein-like (LOC100335573), mRNA	3e-162
CUST_26737_PI425336670	-2.4865	2.62071e-06	0.000318162	164519003	Oar#S20695103	>gi|164519003|ref|NM_001113304.1| Bos taurus metallothionein 3 (MT3), mRNA	2e-141	metallothionein 3	Bos taurus	MGC148630,mt3,MT3_BOVIN,	GO:0000302~response to reactive oxygen species,GO:0000303~response to superoxide,GO:0000305~response to oxygen radical,GO:0001666~response to hypoxia,GO:0006800~oxygen and reactive oxygen species metabolic process,GO:0006801~superoxide metabolic process,G	GO:0008021~synaptic vesicle,GO:0016023~cytoplasmic membrane-bounded vesicle,GO:0030135~coated vesicle,GO:0030136~clathrin-coated vesicle,GO:0031410~cytoplasmic vesicle,GO:0031982~vesicle,GO:0031988~membrane-bounded vesicle,GO:0044456~synapse part,GO:00452	GO:0005507~copper ion binding,GO:0008270~zinc ion binding,GO:0043167~ion binding,GO:0043169~cation binding,GO:0046872~metal ion binding,GO:0046914~transition metal ion binding,
CUST_19735_PI425336670	-2.4755	5.96443e-06	0.00051007	155372070	GO739960.1	>gi|155372070|ref|NM_001101172.1| Bos taurus peroxisomal biogenesis factor 26 (PEX26), mRNA	3e-05	peroxisomal biogenesis factor 26	Bos taurus	A6QPK4_BOVIN,PEX26,	GO:0006605~protein targeting,GO:0006612~protein targeting to membrane,GO:0006625~protein targeting to peroxisome,GO:0006886~intracellular protein transport,GO:0007031~peroxisome organization,GO:0008104~protein localization,GO:0015031~protein transport,GO:	GO:0005777~peroxisome,GO:0005778~peroxisomal membrane,GO:0005779~integral to peroxisomal membrane,GO:0016021~integral to membrane,GO:0031090~organelle membrane,GO:0031224~intrinsic to membrane,GO:0031231~intrinsic to peroxisomal membrane,GO:0031300~intrin	GO:0008022~protein C-terminus binding,GO:0032403~protein complex binding,
CUST_15998_PI425336670	-2.474	4.77797e-07	0.000133036	240849240	EE836429.1	>gi|240849240|ref|NM_001161887.1| Ovis aries aspartyl-tRNA synthetase (DARS), mRNA	0.0005	aspartyl-tRNA synthetase	Ovis aries	Dars,	GO:0006399~tRNA metabolic process,GO:0006412~translation,GO:0006418~tRNA aminoacylation for protein translation,GO:0006422~aspartyl-tRNA aminoacylation,GO:0034660~ncRNA metabolic process,GO:0043038~amino acid activation,GO:0043039~tRNA aminoacylation,		GO:0000166~nucleotide binding,GO:0001882~nucleoside binding,GO:0001883~purine nucleoside binding,GO:0004812~aminoacyl-tRNA ligase activity,GO:0004815~aspartate-tRNA ligase activity,GO:0005524~ATP binding,GO:0016875~ligase activity, forming carbon-oxygen b
CUST_18283_PI425336670	-2.4685	0.00574558	0.0358501	208022696	FE036453.1	>gi|208022696|ref|NM_001007257.2| Homo sapiens PR domain containing 2, with ZNF domain (PRDM2), transcript variant 3, mRNA	5e-102	PR domain containing 2, with ZNF domain	Homo sapiens	HUMHOXY1,kmt8,mtb-zf,Prdm2,RIZ,riz1,riz2,	GO:0006350~transcription,GO:0006355~regulation of transcription, DNA-dependent,GO:0045449~regulation of transcription,GO:0051252~regulation of RNA metabolic process,	GO:0005794~Golgi apparatus,	GO:0003677~DNA binding,GO:0003700~transcription factor activity,GO:0008170~N-methyltransferase activity,GO:0008270~zinc ion binding,GO:0008276~protein methyltransferase activity,GO:0016278~lysine N-methyltransferase activity,GO:0016279~protein-lysine N-me
CUST_14994_PI425336670	-2.467	3.2254e-06	0.000357403	77735472	EE752667.1	>gi|77735472|ref|NM_001034259.1| Bos taurus dual specificity phosphatase 18 (DUSP18), mRNA	6e-95	dual specificity phosphatase 18	Bos taurus	DUS18_BOVIN,DUSP18,MGC134377,	GO:0006470~protein amino acid dephosphorylation,GO:0006793~phosphorus metabolic process,GO:0006796~phosphate metabolic process,GO:0016311~dephosphorylation,		GO:0004721~phosphoprotein phosphatase activity,GO:0004725~protein tyrosine phosphatase activity,GO:0008138~protein tyrosine/serine/threonine phosphatase activity,GO:0016791~phosphatase activity,GO:0017017~MAP kinase tyrosine/serine/threonine phosphatase a		P00046:Oxidative stress response,
CUST_21200_PI425336670	-2.463	2.6748e-06	0.000320017	297462451	FE031200.1	>gi|297462451|ref|XM_002702145.1| PREDICTED: Bos taurus hypothetical protein LOC100335170 (LOC100335170), mRNA	0.29
CUST_17405_PI425336670	-2.4615	5.87232e-07	0.000149483	209969687	DY506870.1	>gi|209969687|ref|NM_024050.5| Homo sapiens DET1 and DDB1 associated 1 (DDA1), mRNA	0.055	DET1 and DDB1 associated 1	Homo sapiens	C19orf58,DDA1,MGC2594,PCIA1,	GO:0006508~proteolysis,GO:0009057~macromolecule catabolic process,GO:0019941~modification-dependent protein catabolic process,GO:0030163~protein catabolic process,GO:0043632~modification-dependent macromolecule catabolic process,GO:0044257~cellular protei
CUST_24736_PI425336670	-2.4615	6.7947e-07	0.000161416	297482558	EE849102.1	>gi|297482558|ref|XM_002692834.1| PREDICTED: Bos taurus hypothetical protein LOC100335514 (LOC100335514), mRNA	0.0005
CUST_19559_PI425336670	-2.446	9.41403e-08	5.2885e-05	194215582	EE857423.1	>gi|194215582|ref|XM_001500247.2| PREDICTED: Equus caballus similar to mCG140312 (LOC100070583), mRNA	3e-141	hypothetical protein LOC100070583	Equus caballus	CEACAM16,LOC100070583,
CUST_205_PI425336670	-2.445	1.66268e-05	0.000966606	73981143	EE868414.1	>gi|73981143|ref|XM_540252.2| PREDICTED: Canis familiaris similar to Calsequestrin, cardiac muscle isoform precursor (Calsequestrin 2) (LOC483134), mRNA	0.84	calsequestrin 2 (cardiac muscle)	Canis lupus	CASQ2,CASQ2_CANFA,
CUST_1235_PI425336670	-2.443	3.58919e-06	0.000381088	172072623	EE862637.1	>gi|172072623|ref|NM_011323.2| Mus musculus sodium channel, voltage-gated, type VIII, alpha (Scn8a), transcript variant 2, mRNA	0.0005	sodium channel, voltage-gated, type VIII, alpha	Mus musculus	AI853486,C630029C19Rik,dmu,MED,mnd-2,mnd2,NaCh6,Nav1.6,nmf2,nmf335,nmf58,nur14,SCN8A,seal,	GO:0006811~ion transport,GO:0006812~cation transport,GO:0006814~sodium ion transport,GO:0007517~muscle organ development,GO:0007610~behavior,GO:0007626~locomotory behavior,GO:0007628~adult walking behavior,GO:0008344~adult locomotory behavior,GO:0015672~m	GO:0000267~cell fraction,GO:0001518~voltage-gated sodium channel complex,GO:0005624~membrane fraction,GO:0005626~insoluble fraction,GO:0005886~plasma membrane,GO:0005887~integral to plasma membrane,GO:0016021~integral to membrane,GO:0030425~dendrite,GO:00	GO:0000166~nucleotide binding,GO:0001882~nucleoside binding,GO:0001883~purine nucleoside binding,GO:0005216~ion channel activity,GO:0005244~voltage-gated ion channel activity,GO:0005248~voltage-gated sodium channel activity,GO:0005261~cation channel activ
CUST_12260_PI425336670	-2.433	7.72939e-06	0.000594947	297485711	DY505333.1	>gi|297485711|ref|XM_002695089.1| PREDICTED: Bos taurus B-cell CLL/lymphoma 3-like (BCL3), mRNA	1e-18
CUST_16818_PI425336670	-2.4295	3.48699e-07	0.000113109	240849240	EE833257.1	>gi|240849240|ref|NM_001161887.1| Ovis aries aspartyl-tRNA synthetase (DARS), mRNA	1e-05	aspartyl-tRNA synthetase	Ovis aries	Dars,	GO:0006399~tRNA metabolic process,GO:0006412~translation,GO:0006418~tRNA aminoacylation for protein translation,GO:0006422~aspartyl-tRNA aminoacylation,GO:0034660~ncRNA metabolic process,GO:0043038~amino acid activation,GO:0043039~tRNA aminoacylation,		GO:0000166~nucleotide binding,GO:0001882~nucleoside binding,GO:0001883~purine nucleoside binding,GO:0004812~aminoacyl-tRNA ligase activity,GO:0004815~aspartate-tRNA ligase activity,GO:0005524~ATP binding,GO:0016875~ligase activity, forming carbon-oxygen b
CUST_15423_PI425336670	-2.4285	1.05553e-06	0.000190462	293355455	EE772641.1	>gi|293355455|ref|XM_002728651.1| PREDICTED: Rattus norvegicus LRRG00135-like (LOC100361527), mRNA	0.0005
CUST_22846_PI425336670	-2.4015	4.81019e-07	0.000133036	31343214	GO728905.1	>gi|31343214|ref|NM_173942.2| Bos taurus cleavage and polyadenylation specific factor 4, 30kDa (CPSF4), mRNA	4e-123	cleavage and polyadenylation specific factor 4, 30kDa	Bos taurus	CPSF4,CPSF4_BOVIN,NAR,	GO:0006396~RNA processing,GO:0006397~mRNA processing,GO:0016071~mRNA metabolic process,		GO:0003723~RNA binding,GO:0008270~zinc ion binding,GO:0043167~ion binding,GO:0043169~cation binding,GO:0046872~metal ion binding,GO:0046914~transition metal ion binding,
CUST_16827_PI425336670	-2.395	7.48208e-08	4.66162e-05	165377213	GO737244.1	>gi|165377213|ref|NM_011394.3| Mus musculus solute carrier family 20, member 2 (Slc20a2), mRNA	0.13	hypothetical protein LOC100045882; solute carrier family 20, member 2	Mus musculus	LOC100045882,MolPit2,PIT-2,pit2,Ram-1,RAM1,Slc20a2,	GO:0006811~ion transport,GO:0006812~cation transport,GO:0006814~sodium ion transport,GO:0006817~phosphate transport,GO:0006820~anion transport,GO:0015672~monovalent inorganic cation transport,GO:0015698~inorganic anion transport,GO:0030001~metal ion trans	GO:0005886~plasma membrane,GO:0016021~integral to membrane,GO:0031224~intrinsic to membrane,	GO:0005315~inorganic phosphate transmembrane transporter activity,GO:0008509~anion transmembrane transporter activity,GO:0015103~inorganic anion transmembrane transporter activity,GO:0015114~phosphate transmembrane transporter activity,GO:0015293~symporte
CUST_29448_PI425336670	-2.3775	1.86744e-07	7.90573e-05	94966995	Oar#S34952165	>gi|94966995|ref|NM_001040597.1| Bos taurus COMM domain containing 4 (COMMD4), mRNA	0	COMM domain containing 4	Bos taurus	COMD4_BOVIN,COMMD4,MGC152167,
CUST_30514_PI425336670	-2.3775	9.79008e-05	0.00307884	297490253	Oar#S34939233	>gi|297490253|ref|XM_002698059.1| PREDICTED: Bos taurus HIRA interacting protein 3-like (HIRIP3), mRNA	0
CUST_22887_PI425336670	-2.372	2.41117e-06	0.000303317	297490311	DY520237.1	>gi|297490311|ref|XM_002698104.1| PREDICTED: Bos taurus hypothetical LOC515835 (ARMC5), mRNA	1e-169
CUST_26659_PI425336670	-2.37	9.48476e-07	0.000184039	57164240	Oar#S20553345	>gi|57164240|ref|NM_001009434.1| Ovis aries prolactin releasing hormone (PRLH), mRNA	2e-174	preproprolactin-releasing peptide	Ovis aries	PRLH,PRRP,		GO:0005576~extracellular region,	GO:0005179~hormone activity,
CUST_26801_PI425336670	-2.367	0.000216334	0.00506995	218931260	Oar#S20553074	>gi|218931260|ref|NM_001123001.1| Ovis aries CD1d molecule (CD1D), mRNA	0	CD1d molecule	Ovis aries	CD1D,	GO:0006952~defense response,GO:0006955~immune response,GO:0019882~antigen processing and presentation,GO:0045087~innate immune response,	GO:0000323~lytic vacuole,GO:0005764~lysosome,GO:0005765~lysosomal membrane,GO:0005768~endosome,GO:0005773~vacuole,GO:0005774~vacuolar membrane,GO:0005886~plasma membrane,GO:0010008~endosome membrane,GO:0016021~integral to membrane,GO:0031090~organelle mem
CUST_28884_PI425336670	-2.3505	1.57603e-06	0.000238081	73982318	Oar#S52818900	>gi|73982318|ref|XM_533156.2| PREDICTED: Canis familiaris similar to CD59 antigen p18-20 (LOC475945), mRNA	2e-18	CD59 molecule, complement regulatory protein	Canis lupus	CD59,				cfa04610:Complement and coagulation cascades,cfa04640:Hematopoietic cell lineage,
CUST_11139_PI425336670	-2.338	3.90006e-05	0.00163018	297484698	EE858261.1	>gi|297484698|ref|XM_002694439.1| PREDICTED: Bos taurus Transmembrane protein 132C-like (LOC512602), mRNA	0
CUST_16300_PI425336670	-2.329	0.000155459	0.00411001	297295234	EE780955.1	>gi|297295234|ref|XM_001086694.2| PREDICTED: Macaca mulatta steroid receptor RNA activator 1-like (LOC698169), mRNA	0.24
CUST_27158_PI425336670	-2.327	1.15774e-06	0.000200673	62460573	Oar#S34953759	>gi|62460573|ref|NM_001014941.1| Bos taurus B-cell receptor-associated protein 31 (BCAP31), mRNA	0	B-cell receptor-associated protein 31	Bos taurus	bcap31,Q5E9F1_BOVIN,	GO:0006886~intracellular protein transport,GO:0006955~immune response,GO:0007276~gamete generation,GO:0007283~spermatogenesis,GO:0008104~protein localization,GO:0015031~protein transport,GO:0019953~sexual reproduction,GO:0032504~multicellular organism rep	GO:0000139~Golgi membrane,GO:0005783~endoplasmic reticulum,GO:0005794~Golgi apparatus,GO:0005886~plasma membrane,GO:0005887~integral to plasma membrane,GO:0012505~endomembrane system,GO:0016021~integral to membrane,GO:0031090~organelle membrane,GO:0031224
CUST_29661_PI425336670	-2.3265	1.63623e-07	7.60984e-05	297489010	Oar#S34928117	>gi|297489010|ref|XM_002697251.1| PREDICTED: Bos taurus serum response factor (c-fos serum response element-binding transcription factor)-like (SRF), mRNA	0
CUST_25973_PI425336670	-2.324	8.45891e-05	0.0027601	149643058	Oar#S34896328	>gi|149643058|ref|NM_001098929.1| Bos taurus serine/arginine-rich splicing factor 5 (SRSF5), mRNA	0	splicing factor, arginine/serine-rich 5	Bos taurus	A6H7B7_BOVIN,MGC166270,SFRS5,			GO:0019904~protein domain specific binding,GO:0050733~RS domain binding,	bta03040:Spliceosome,
CUST_23152_PI425336670	-2.3195	0.000145447	0.00395945	157820534	GO734950.1	>gi|157820534|ref|NM_001108339.1| Rattus norvegicus glutamyl-tRNA(Gln) amidotransferase, subunit C homolog (bacterial) (Gatc), mRNA	0.014	glutamyl-tRNA(Gln) amidotransferase, subunit C homolog (bacterial)	Rattus norvegicus	gatC,RGD1309698,		GO:0005739~mitochondrion,
CUST_21279_PI425336670	-2.3085	2.43367e-07	8.83103e-05	16507949	FE036614.1	>gi|16507949|ref|NM_014466.2| Homo sapiens tektin 2 (testicular) (TEKT2), mRNA	0.12	tektin 2 (testicular)	Homo sapiens	h-tektin-t,TEKT2,TEKTB1,tektin-t,	GO:0000226~microtubule cytoskeleton organization,GO:0001539~ciliary or flagellar motility,GO:0006928~cell motion,GO:0007010~cytoskeleton organization,GO:0007017~microtubule-based process,GO:0030030~cell projection organization,GO:0030317~sperm motility,GO	GO:0005856~cytoskeleton,GO:0005874~microtubule,GO:0005929~cilium,GO:0015630~microtubule cytoskeleton,GO:0019861~flagellum,GO:0042995~cell projection,GO:0043228~non-membrane-bounded organelle,GO:0043232~intracellular non-membrane-bounded organelle,GO:00444
CUST_24513_PI425336670	-2.3075	5.39256e-06	0.000481264	149234232	EE808148.1	>gi|149234232|ref|XR_032950.1| PREDICTED: Mus musculus predicted gene, EG634762 (EG634762), misc RNA	0.031	predicted gene 7145	Mus musculus	EG634762,Gm7145,
CUST_20416_PI425336670	-2.3045	8.27209e-07	0.000172881	194211946	EE773307.1	>gi|194211946|ref|XM_001915825.1| PREDICTED: Equus caballus similar to myeloid/lymphoid or mixed-lineage leukemia 2 (LOC100058932), mRNA	1e-81	similar to myeloid/lymphoid or mixed-lineage leukemia 2	Equus caballus	LOC100058932,XP_001915860.1,
CUST_15092_PI425336670	-2.3005	0.00165917	0.0173818	73992289	GO763055.1	>gi|73992289|ref|XM_542974.2| PREDICTED: Canis familiaris similar to Growth/differentiation factor 5 precursor (GDF-5) (Cartilage-derived morphogenetic protein 1) (CDMP-1) (LOC485850), mRNA	0.38	growth differentiation factor 5	Canis lupus	GDF5,				cfa04350:TGF-beta signaling pathway,
CUST_26966_PI425336670	-2.299	2.80641e-07	0.000100065	155371884	Oar#S54863392	>gi|155371884|ref|NM_001101077.1| Bos taurus proteasome (prosome, macropain) 26S subunit, non-ATPase, 1 (PSMD1), mRNA	0	similar to proteasome 26S non-ATPase subunit 1; proteasome (prosome, macropain) 26S subunit, non-ATPase, 1	Bos taurus	A7MBA2_BOVIN,LOC790775,PSMD1,	GO:0009894~regulation of catabolic process,GO:0042176~regulation of protein catabolic process,	GO:0000502~proteasome complex,		bta03050:Proteasome,	P00060:Ubiquitin proteasome pathway,
CUST_30460_PI425336670	-2.297	3.36395e-06	0.000366304	31340795	Oar#S34984145	>gi|31340795|ref|NM_174663.2| Bos taurus platelet-activating factor acetylhydrolase 1b, regulatory subunit 1 (45kDa) (PAFAH1B1), mRNA	0	platelet-activating factor acetylhydrolase, isoform Ib, subunit 1 (45kDa)	Bos taurus	LIS-1,LIS1,LIS1_BOVIN,MGC148442,PAFAH1B1,	GO:0000087~M phase of mitotic cell cycle,GO:0000132~establishment of mitotic spindle orientation,GO:0000226~microtubule cytoskeleton organization,GO:0000278~mitotic cell cycle,GO:0000279~M phase,GO:0000280~nuclear division,GO:0000902~cell morphogenesis,GO	GO:0000235~astral microtubule,GO:0000775~chromosome, centromeric region,GO:0000776~kinetochore,GO:0005635~nuclear envelope,GO:0005694~chromosome,GO:0005813~centrosome,GO:0005815~microtubule organizing center,GO:0005818~aster,GO:0005819~spindle,GO:0005829~	GO:0001871~pattern binding,GO:0005539~glycosaminoglycan binding,GO:0008017~microtubule binding,GO:0008092~cytoskeletal protein binding,GO:0008201~heparin binding,GO:0015631~tubulin binding,GO:0019899~enzyme binding,GO:0030246~carbohydrate binding,GO:00302	bta00565:Ether lipid metabolism,
CUST_25453_PI425336670	-2.2945	4.03175e-05	0.001672	84000124	GT874379.1	>gi|84000124|ref|NM_001038075.1| Bos taurus B-cell receptor-associated protein 29 (BCAP29), mRNA	0	B-cell receptor-associated protein 29	Bos taurus	BAP29_BOVIN,BCAP29,MGC133766,	GO:0006886~intracellular protein transport,GO:0006915~apoptosis,GO:0008104~protein localization,GO:0008219~cell death,GO:0012501~programmed cell death,GO:0015031~protein transport,GO:0016192~vesicle-mediated transport,GO:0016265~death,GO:0034613~cellular	GO:0005783~endoplasmic reticulum,GO:0016021~integral to membrane,GO:0031224~intrinsic to membrane,
CUST_14963_PI425336670	-2.294	3.74619e-05	0.00158594	156120992	GO723771.1	>gi|156120992|ref|NM_001102173.1| Bos taurus GRB2-related adaptor protein (GRAP), mRNA	2e-108	GRB2-related adaptor protein	Bos taurus	GRAP,GRAP_BOVIN,MGC166297,
CUST_24059_PI425336670	-2.294	3.97907e-07	0.000119506	297474435	EE790973.1	>gi|297474435|ref|XM_002687237.1| PREDICTED: Bos taurus activating transcription factor 7 (ATF7), mRNA	0
CUST_29246_PI425336670	-2.2845	4.20725e-06	0.000413646	114589017	Oar#S34941722	>gi|114589017|ref|XM_001136572.1| PREDICTED: Pan troglodytes minichromosome maintenance protein 2, transcript variant 3 (MCM2), mRNA	0	minichromosome maintenance complex component 2	Pan troglodytes	MCM2,MCM7,				ptr03030:DNA replication,ptr04110:Cell cycle,
CUST_14212_PI425336670	-2.282	2.23248e-06	0.000287964	73953554	GO707672.1	>gi|73953554|ref|XM_546166.2| PREDICTED: Canis familiaris similar to Synaptopodin 2-like protein (LOC489048), mRNA	0.21	synaptopodin 2-like	Canis lupus	SYNPO2L,
CUST_22894_PI425336670	-2.282	3.91523e-07	0.000119506	77736058	EE858070.1	>gi|77736058|ref|NM_001034556.1| Bos taurus solute carrier family 31 (copper transporters), member 2 (SLC31A2), mRNA	5e-167	solute carrier family 31 (copper transporters), member 2	Bos taurus	MGC127362,Q3T0K0_BOVIN,SLC31A2,	GO:0000041~transition metal ion transport,GO:0006811~ion transport,GO:0006812~cation transport,GO:0006825~copper ion transport,GO:0030001~metal ion transport,	GO:0016021~integral to membrane,GO:0031224~intrinsic to membrane,	GO:0005375~copper ion transmembrane transporter activity,GO:0015082~di-, tri-valent inorganic cation transmembrane transporter activity,GO:0022890~inorganic cation transmembrane transporter activity,GO:0046873~metal ion transmembrane transporter activity,
CUST_18105_PI425336670	-2.2755	4.83461e-07	0.000133036	83035082	DY505992.1	>gi|83035082|ref|NM_001037609.1| Bos taurus fizzy/cell division cycle 20 related 1 (Drosophila) (FZR1), mRNA	0	fizzy/cell division cycle 20 related 1 (Drosophila)	Bos taurus	FZR1,MGC133845,Q32L05_BOVIN,	GO:0010564~regulation of cell cycle process,GO:0040020~regulation of meiosis,GO:0051301~cell division,GO:0051445~regulation of meiotic cell cycle,GO:0051726~regulation of cell cycle,			bta04110:Cell cycle,bta04120:Ubiquitin mediated proteolysis,bta04914:Progesterone-mediated oocyte maturation,
CUST_15941_PI425336670	-2.27	5.47536e-05	0.00205925	297474523	EE764830.1	>gi|297474523|ref|XM_002687278.1| PREDICTED: Bos taurus Rac GTPase activating protein 1 (RACGAP1), mRNA	2e-40
CUST_16533_PI425336670	-2.269	0.000550534	0.00907145	297477539	GO715946.1	>gi|297477539|ref|XM_002689394.1| PREDICTED: Bos taurus multiple C2 domains, transmembrane 1-like (LOC100298968), mRNA	1e-127
CUST_1630_PI425336670	-2.2645	7.83603e-06	0.000599833	297277336	GO773063.1	>gi|297277336|ref|XM_001105523.2| PREDICTED: Macaca mulatta MAP/microtubule affinity-regulating kinase 4 (MARK4), mRNA	2e-68
CUST_28031_PI425336670	-2.2625	1.39171e-06	0.000223085	259906414	Oar#S34925525	>gi|259906414|ref|NM_001105647.2| Bos taurus torsin A interacting protein 2 (TOR1AIP2), transcript variant 2, mRNA	0	torsin A interacting protein 2	Bos taurus	A5PKH0_BOVIN,Ifrg15,MGC143037,MGC159772,TOR1AIP2,		GO:0005783~endoplasmic reticulum,
CUST_18922_PI425336670	-2.254	1.55933e-07	7.60984e-05	297481722	EE812271.1	>gi|297481722|ref|XM_002692232.1| PREDICTED: Bos taurus ADAM metallopeptidase domain 33 (ADAM33), mRNA	3e-101
CUST_26971_PI425336670	-2.2525	4.66541e-07	0.000131672	62460497	Oar#S34964723	>gi|62460497|ref|NM_001014904.1| Bos taurus chromatin modifying protein 1B (CHMP1B), mRNA	0	chromatin modifying protein 1B	Bos taurus	Chmp1.5,chmp1b,	GO:0007049~cell cycle,GO:0008104~protein localization,GO:0015031~protein transport,GO:0045184~establishment of protein localization,GO:0051301~cell division,	GO:0005768~endosome,GO:0005829~cytosol,GO:0019898~extrinsic to membrane,		bta04144:Endocytosis,
CUST_27992_PI425336670	-2.2435	0.00117436	0.0142096	116004288	Oar#S34956774	>gi|116004288|ref|NM_001077035.1| Bos taurus asparaginase like 1 (ASRGL1), mRNA	0	asparaginase like 1	Bos taurus	ASGL1_BOVIN,ASRGL1,MGC133821,			GO:0004067~asparaginase activity,GO:0016811~hydrolase activity, acting on carbon-nitrogen (but not peptide) bonds, in linear amides,
CUST_25911_PI425336670	-2.241	0.00450075	0.0310919	57619267	Oar#S20553330	>gi|57619267|ref|NM_001009753.1| Ovis aries myxovirus (influenza virus) resistance 1, interferon-inducible protein p78 (mouse) (MX1), mRNA	0	myxovirus (influenza virus) resistance 1, interferon-inducible protein p78	Ovis aries	MX,MX1,OGTPBP,ONBP,			GO:0000166~nucleotide binding,GO:0003924~GTPase activity,GO:0005525~GTP binding,GO:0017076~purine nucleotide binding,GO:0019001~guanyl nucleotide binding,GO:0032553~ribonucleotide binding,GO:0032555~purine ribonucleotide binding,GO:0032561~guanyl ribonucl
CUST_13296_PI425336670	-2.2395	0.000761339	0.010921	126330677	GO704960.1	>gi|126330677|ref|XM_001365041.1| PREDICTED: Monodelphis domestica similar to HECT domain and RCC1-like domain-containing protein 3 (LOC100015909), mRNA	0.49	similar to HECT domain and RCC1-like domain-containing protein 3	Monodelphis domestica	HERC3,LOC100015909,				mdo04120:Ubiquitin mediated proteolysis,
CUST_13045_PI425336670	-2.234	2.7444e-06	0.000322817	240849240	EE834175.1	>gi|240849240|ref|NM_001161887.1| Ovis aries aspartyl-tRNA synthetase (DARS), mRNA	1e-05	aspartyl-tRNA synthetase	Ovis aries	Dars,	GO:0006399~tRNA metabolic process,GO:0006412~translation,GO:0006418~tRNA aminoacylation for protein translation,GO:0006422~aspartyl-tRNA aminoacylation,GO:0034660~ncRNA metabolic process,GO:0043038~amino acid activation,GO:0043039~tRNA aminoacylation,		GO:0000166~nucleotide binding,GO:0001882~nucleoside binding,GO:0001883~purine nucleoside binding,GO:0004812~aminoacyl-tRNA ligase activity,GO:0004815~aspartate-tRNA ligase activity,GO:0005524~ATP binding,GO:0016875~ligase activity, forming carbon-oxygen b
CUST_18114_PI425336670	-2.2175	2.73254e-06	0.000322817	156120930	DY482554.1	>gi|156120930|ref|NM_001102142.1| Bos taurus Sp7 transcription factor (SP7), mRNA	0	Sp7 transcription factor	Bos taurus	A7MB06_BOVIN,MGC152459,SP7,	GO:0001501~skeletal system development,GO:0001503~ossification,GO:0001649~osteoblast differentiation,GO:0006355~regulation of transcription, DNA-dependent,GO:0006357~regulation of transcription from RNA polymerase II promoter,GO:0045449~regulation of tran		GO:0003677~DNA binding,GO:0008270~zinc ion binding,GO:0030528~transcription regulator activity,GO:0043167~ion binding,GO:0043169~cation binding,GO:0046872~metal ion binding,GO:0046914~transition metal ion binding,
CUST_27151_PI425336670	-2.2145	1.95754e-05	0.00105449	223633899	Oar#S34909523	>gi|223633899|ref|NM_001145183.1| Ovis aries myosin light chain, phosphorylatable, fast skeletal muscle (MYLPF), mRNA	0	myosin light chain, phosphorylatable, fast skeletal muscle	Ovis aries	Mylpf,			GO:0005509~calcium ion binding,GO:0043167~ion binding,GO:0043169~cation binding,GO:0046872~metal ion binding,
CUST_30077_PI425336670	-2.2065	0.00315585	0.025529	297462038	Oar#S52764191	>gi|297462038|ref|XR_083006.1| PREDICTED: Bos taurus glioma tumor suppressor candidate region gene 1 (LOC531868), miscRNA	1e-149
CUST_11319_PI425336670	-2.206	6.25296e-07	0.000155247	51036247	EE782155.1	>gi|51036247|ref|NM_001003657.1| Bos taurus deoxyhypusine synthase (DHPS), mRNA	0.083	deoxyhypusine synthase	Bos taurus	DHPS,DHYS_BOVIN,DYS,MGC128506,	GO:0006575~cellular amino acid derivative metabolic process,GO:0006576~biogenic amine metabolic process,GO:0006595~polyamine metabolic process,GO:0006598~polyamine catabolic process,GO:0008216~spermidine metabolic process,GO:0008612~peptidyl-lysine modifi		GO:0016765~transferase activity, transferring alkyl or aryl (other than methyl) groups,GO:0034038~deoxyhypusine synthase activity,
CUST_22980_PI425336670	-2.2005	3.48445e-07	0.000113109	139947564	EE802754.1	>gi|139947564|ref|NM_001083792.1| Bos taurus tetratricopeptide repeat domain 9C (TTC9C), mRNA	2e-142	tetratricopeptide repeat domain 9C; similar to MGC139386 protein	Bos taurus	LOC508705,LOC784873,MGC139386,TTC9C,TTC9C_BOVIN,	GO:0006457~protein folding,
CUST_20895_PI425336670	-2.198	0.00160491	0.0170468	297490965	EE873358.1	>gi|297490965|ref|XM_002698473.1| PREDICTED: Bos taurus ZNF511 protein-like (ZNF511), mRNA	2e-59
CUST_18624_PI425336670	-2.1935	7.42704e-07	0.000166892	197101660	EE774302.1	>gi|197101660|ref|NM_001133255.1| Pongo abelii actin binding LIM protein family, member 3 (ABLIM3), mRNA	2e-20	actin binding LIM protein family, member 3	Pongo abelii	ABLIM3,DKFZp469A2114,	GO:0007010~cytoskeleton organization,		GO:0003779~actin binding,GO:0008092~cytoskeletal protein binding,GO:0008270~zinc ion binding,GO:0043167~ion binding,GO:0043169~cation binding,GO:0046872~metal ion binding,GO:0046914~transition metal ion binding,
CUST_30580_PI425336670	-2.19	1.44151e-05	0.000868249	88319953	Oar#S34970844	>gi|88319953|ref|NM_001031761.2| Bos taurus chromosome 11 open reading frame 46 ortholog (C15H11orf46), mRNA	0	chromosome 11 open reading frame 46 ortholog; hypothetical LOC782889	Bos taurus	C11orf46,C15H11orf46,CK046_BOVIN,FLJ38968,LOC782889,MGC137118,
CUST_17250_PI425336670	-2.179	9.31528e-07	0.000183095	149642934	DY479177.1	>gi|149642934|ref|NM_001099064.1| Bos taurus CUE domain containing 1 (CUEDC1), mRNA	8e-128	CUE domain containing 1	Bos taurus	A5PKL5_BOVIN,CUEDC1,MGC157300,
CUST_10827_PI425336670	-2.1645	2.49137e-05	0.00120517	73977455	FE025333.1	>gi|73977455|ref|XM_859862.1| PREDICTED: Canis familiaris similar to Protein phosphatase 1 regulatory subunit 12A (Myosin phosphatase targeting subunit 1) (Myosin phosphatase target subunit 1) (Protein phosphatase myosin-binding subunit), transcript varia	0	protein phosphatase 1, regulatory (inhibitor) subunit 12A	Canis lupus	PPP1R12A,				cfa04270:Vascular smooth muscle contraction,cfa04510:Focal adhesion,cfa04720:Long-term potentiation,cfa04810:Regulation of actin cytoskeleton,
CUST_13393_PI425336670	-2.162	1.27741e-06	0.000214118	296203487	EE796085.1	>gi|296203487|ref|XM_002748891.1| PREDICTED: Callithrix jacchus poly (ADP-ribose) polymerase family, member 4 (PARP4), mRNA	0.5
CUST_10764_PI425336670	-2.1475	0.000495521	0.00847363	297488402	GO777351.1	>gi|297488402|ref|XM_002696923.1| PREDICTED: Bos taurus cytoplasmic linker associated protein 2 (CLASP2), mRNA	0
CUST_10870_PI425336670	-2.1425	0.00222289	0.0208588	297273824	EE858950.1	>gi|297273824|ref|XM_001112351.2| PREDICTED: Macaca mulatta BAH and coiled-coil domain-containing protein 1-like (LOC718946), mRNA	0.29
CUST_18704_PI425336670	-2.1385	1.81619e-07	7.78862e-05	77735952	EE860873.1	>gi|77735952|ref|NM_001034503.1| Bos taurus similar to Protein C11orf33 precursor (MGC127492), mRNA	8e-140	similar to Protein C11orf33 precursor	Bos taurus	MGC127492,Q3ZC81_BOVIN,
CUST_25631_PI425336670	-2.133	0.000315449	0.00643785	207446696	CF115735.1	>gi|207446696|ref|NM_000949.4| Homo sapiens prolactin receptor (PRLR), mRNA	0.1	prolactin receptor	Homo sapiens	hPRLrI,PRLR,	GO:0001775~cell activation,GO:0006461~protein complex assembly,GO:0006468~protein amino acid phosphorylation,GO:0006694~steroid biosynthetic process,GO:0006793~phosphorus metabolic process,GO:0006796~phosphate metabolic process,GO:0006916~anti-apoptosis,G	GO:0005576~extracellular region,GO:0009986~cell surface,GO:0016021~integral to membrane,GO:0031224~intrinsic to membrane,	GO:0004896~cytokine receptor activity,GO:0004925~prolactin receptor activity,GO:0008047~enzyme activator activity,GO:0017046~peptide hormone binding,GO:0019955~cytokine binding,GO:0042277~peptide binding,GO:0042562~hormone binding,GO:0042802~identical pro	hsa04060:Cytokine-cytokine receptor interaction,hsa04080:Neuroactive ligand-receptor interaction,hsa04630:Jak-STAT signaling pathway,
CUST_23846_PI425336670	-2.1325	1.44036e-05	0.000868249	297690134	EE774209.1	>gi|297690134|ref|XM_002822435.1| PREDICTED: Pongo abelii KDEL (Lys-Asp-Glu-Leu) containing 2 (KDELC2), mRNA	7e-09
CUST_20290_PI425336670	-2.131	2.20624e-07	8.6878e-05	116003916	EY202194.1	>gi|116003916|ref|NM_001076846.1| Bos taurus far upstream element (FUSE) binding protein 1 (FUBP1), mRNA	6e-38	far upstream element (FUSE) binding protein 1	Bos taurus	FUBP1,MGC143062,Q08DJ3_BOVIN,			GO:0003723~RNA binding,
CUST_2982_PI425336670	-2.129	0.000263901	0.00574442	45238847	EE830008.1	>gi|45238847|ref|NM_000945.3| Homo sapiens protein phosphatase 3, regulatory subunit B, alpha (PPP3R1), mRNA	6e-05	protein phosphatase 3 (formerly 2B), regulatory subunit B, alpha isoform	Homo sapiens	CALNB1,CnB,CNB1,PPP3R1,	GO:0006915~apoptosis,GO:0008219~cell death,GO:0008633~activation of pro-apoptotic gene products,GO:0010941~regulation of cell death,GO:0010942~positive regulation of cell death,GO:0012501~programmed cell death,GO:0016265~death,GO:0042981~regulation of apo	GO:0005829~cytosol,GO:0005955~calcineurin complex,GO:0008287~protein serine/threonine phosphatase complex,	GO:0004721~phosphoprotein phosphatase activity,GO:0004722~protein serine/threonine phosphatase activity,GO:0004723~calcium-dependent protein serine/threonine phosphatase activity,GO:0005509~calcium ion binding,GO:0005516~calmodulin binding,GO:0016791~phos	hsa04010:MAPK signaling pathway,hsa04020:Calcium signaling pathway,hsa04114:Oocyte meiosis,hsa04210:Apoptosis,hsa04310:Wnt signaling pathway,hsa04360:Axon guidance,hsa04370:VEGF signaling pathway,hsa04650:Natural killer cell mediated cytotoxicity,hsa04660	P00057:Wnt signaling pathway,
CUST_27288_PI425336670	-2.1155	3.50608e-06	0.000374674	146260266	Oar#S34934397	>gi|146260266|ref|NM_001455.3| Homo sapiens forkhead box O3 (FOXO3), transcript variant 1, mRNA	2e-22	forkhead box O3; forkhead box O3B pseudogene	Homo sapiens	AF6q21,DKFZp781A0677,FKHRL1,FKHRL1P1,FKHRL1P2,FOXO2,FOXO3,FOXO3A,foxo3b,MGC12739,MGC31925,ZNF286C,	GO:0001541~ovarian follicle development,GO:0001542~ovulation from ovarian follicle,GO:0001544~initiation of primordial ovarian follicle growth,GO:0001547~antral ovarian follicle growth,GO:0001556~oocyte maturation,GO:0003006~reproductive developmental pro	GO:0000267~cell fraction,GO:0005624~membrane fraction,GO:0005626~insoluble fraction,GO:0005829~cytosol,	GO:0003677~DNA binding,GO:0003700~transcription factor activity,GO:0016563~transcription activator activity,GO:0019899~enzyme binding,GO:0019900~kinase binding,GO:0019901~protein kinase binding,GO:0030528~transcription regulator activity,GO:0043565~sequen	hsa04062:Chemokine signaling pathway,hsa04722:Neurotrophin signaling pathway,hsa05213:Endometrial cancer,hsa05223:Non-small cell lung cancer,	P00033:Insulin/IGF pathway-protein kinase B signaling cascade,P00036:Interleukin signaling pathway,P00048:PI3 kinase pathway,P00052:TGF-beta signaling pathway,
CUST_27119_PI425336670	-2.1145	3.90204e-06	0.000391639	78369283	Oar#S54865422	>gi|78369283|ref|NM_001035344.1| Bos taurus Mof4 family associated protein 1 (MRFAP1), mRNA	0	Mof4 family associated protein 1	Bos taurus	MGC128271,MRFAP1,		GO:0048471~perinuclear region of cytoplasm,
CUST_15868_PI425336670	-2.114	1.33128e-06	0.000218506	114664140	DT044112.1	>gi|114664140|ref|XM_001139540.1| PREDICTED: Pan troglodytes hypothetical protein LOC738590 (LOC738590), mRNA	0.44	hypothetical protein LOC738590	Pan troglodytes	LOC738590,
CUST_1089_PI425336670	-2.112	2.30541e-07	8.6878e-05	297687183	GO685626.1	>gi|297687183|ref|XM_002821056.1| PREDICTED: Pongo abelii metal transporter CNNM1-like (LOC100444034), mRNA	4e-23
CUST_17335_PI425336670	-2.1025	9.29508e-05	0.00298864	194037867	DY491166.1	>gi|194037867|ref|XM_001928067.1| PREDICTED: Sus scrofa similar to Parathymosin (LOC100152888), mRNA	1e-83	similar to Parathymosin	Sus scrofa	LOC100152888,PTMS,
CUST_14071_PI425336670	-2.1005	7.72912e-07	0.00016791	114654787	EE779158.1	>gi|114654787|ref|XM_001147850.1| PREDICTED: Pan troglodytes hypothetical protein LOC743753 (LOC743753), mRNA	0.15	hypothetical protein LOC743753	Pan troglodytes	LOC743753,
CUST_22034_PI425336670	-2.0985	1.48931e-06	0.000232358	156120560	GO681966.1	>gi|156120560|ref|NM_001101956.1| Bos taurus similar to Myeloid-associated differentiation marker (MGC152278), mRNA	0.22	hypothetical LOC522763; similar to Myeloid-associated differentiation marker	Bos taurus	A6QPN8_BOVIN,MGC148762,MGC152278,		GO:0016021~integral to membrane,GO:0031224~intrinsic to membrane,
CUST_11907_PI425336670	-2.0955	1.00949e-06	0.000187272	297485408	EE849257.1	>gi|297485408|ref|XM_002694841.1| PREDICTED: Bos taurus ataxin-1-like (ATXN1L), mRNA	2e-06
CUST_30689_PI425336670	-2.093	2.88333e-06	0.000335248	297667084	Oar#S34915192	>gi|297667084|ref|XM_002811777.1| PREDICTED: Pongo abelii transmembrane protein 87B (TMEM87B), mRNA	7e-13
CUST_29137_PI425336670	-2.0865	6.96704e-05	0.00241404	113204619	Oar#S34904276	>gi|113204619|ref|NM_001015570.3| Bos taurus lectin, galactoside-binding, soluble, 9 (LGALS9), transcript variant 2, mRNA	0	lectin, galactoside-binding, soluble, 9	Bos taurus	LEG9_BOVIN,LGALS9,MGC129126,		GO:0005576~extracellular region,	GO:0005529~sugar binding,GO:0030246~carbohydrate binding,
CUST_15839_PI425336670	-2.0835	1.65068e-05	0.000961659	297478043	DY521595.1	>gi|297478043|ref|XM_002689765.1| PREDICTED: Bos taurus hypothetical LOC507256 (RAI16), mRNA	0
CUST_30496_PI425336670	-2.077	5.24062e-06	0.000476326	139948332	Oar#S54868784	>gi|139948332|ref|NM_001083647.1| Bos taurus programmed cell death 4 (neoplastic transformation inhibitor) (PDCD4), mRNA	0	programmed cell death 4 (neoplastic transformation inhibitor)	Bos taurus	A4IFD1_BOVIN,MGC139194,PDCD4,
CUST_17668_PI425336670	-2.073	7.56846e-06	0.000585288	297461040	GO720324.1	>gi|297461040|ref|XM_002701398.1| PREDICTED: Bos taurus hypothetical protein LOC100336068 (LOC100336068), mRNA	2e-19
CUST_20114_PI425336670	-2.072	0.000133119	0.00373152	297481201	EE834871.1	>gi|297481201|ref|XM_002691897.1| PREDICTED: Bos taurus MYC binding protein 2 (MYCBP2), mRNA	2e-170
CUST_28045_PI425336670	-2.067	0.000746974	0.0108041	47564097	Oar#S43004084	>gi|47564097|ref|NM_001001168.1| Bos taurus septin 7 (SEPT7), mRNA	0	septin 7	Bos taurus	CDC10,SEPT7,SEPT7_BOVIN,	GO:0000087~M phase of mitotic cell cycle,GO:0000278~mitotic cell cycle,GO:0000279~M phase,GO:0000280~nuclear division,GO:0007049~cell cycle,GO:0007067~mitosis,GO:0022402~cell cycle process,GO:0022403~cell cycle phase,GO:0048285~organelle fission,GO:005130	GO:0000267~cell fraction,GO:0000775~chromosome, centromeric region,GO:0000776~kinetochore,GO:0000777~condensed chromosome kinetochore,GO:0000779~condensed chromosome, centromeric region,GO:0000793~condensed chromosome,GO:0005624~membrane fraction,GO:00056	GO:0000166~nucleotide binding,GO:0005525~GTP binding,GO:0017076~purine nucleotide binding,GO:0019001~guanyl nucleotide binding,GO:0032553~ribonucleotide binding,GO:0032555~purine ribonucleotide binding,GO:0032561~guanyl ribonucleotide binding,
CUST_2171_PI425336670	-2.06	2.73061e-06	0.000322817	166157450	EE857049.1	>gi|166157450|ref|NM_001113757.1| Bos taurus loricrin (LOR), mRNA	2e-53	loricrin	Bos taurus	LOR,Q17QL6_BOVIN,		GO:0001533~cornified envelope,GO:0005856~cytoskeleton,GO:0005886~plasma membrane,GO:0009898~internal side of plasma membrane,GO:0043228~non-membrane-bounded organelle,GO:0043232~intracellular non-membrane-bounded organelle,GO:0044459~plasma membrane part,	GO:0005198~structural molecule activity,GO:0005200~structural constituent of cytoskeleton,GO:0030280~structural constituent of epidermis,
CUST_26826_PI425336670	-2.059	4.30163e-07	0.000124599	57164210	Oar#S54865636	>gi|57164210|ref|NM_001009449.1| Ovis aries translational elongation factor 1 delta (EF-1), mRNA	0	translational elongation factor 1 delta	Ovis aries	delta,EEF1D,EF-1,	GO:0006412~translation,GO:0006414~translational elongation,	GO:0005853~eukaryotic translation elongation factor 1 complex,	GO:0003746~translation elongation factor activity,GO:0008135~translation factor activity, nucleic acid binding,
CUST_21626_PI425336670	-2.0525	1.41127e-06	0.000224045	297483436	EE823187.1	>gi|297483436|ref|XM_002693528.1| PREDICTED: Bos taurus tetratricopeptide repeat domain 17 (TTC17), mRNA	0
CUST_14149_PI425336670	-2.048	0.000968556	0.0127117	297472104	EE766917.1	>gi|297472104|ref|XM_002685596.1| PREDICTED: Bos taurus nucleolin (NCL), mRNA	2e-34
CUST_28989_PI425336670	-2.042	1.34329e-06	0.000218506	77735668	Oar#S54864183	>gi|77735668|ref|NM_001034356.1| Bos taurus lysyl-tRNA synthetase (KARS), mRNA	0	lysyl-tRNA synthetase	Bos taurus	kars,MGC127504,Q3T0N2_BOVIN,	GO:0006399~tRNA metabolic process,GO:0006412~translation,GO:0006418~tRNA aminoacylation for protein translation,GO:0006430~lysyl-tRNA aminoacylation,GO:0034660~ncRNA metabolic process,GO:0043038~amino acid activation,GO:0043039~tRNA aminoacylation,		GO:0000166~nucleotide binding,GO:0001882~nucleoside binding,GO:0001883~purine nucleoside binding,GO:0004812~aminoacyl-tRNA ligase activity,GO:0004824~lysine-tRNA ligase activity,GO:0005524~ATP binding,GO:0016875~ligase activity, forming carbon-oxygen bond	bta00970:Aminoacyl-tRNA biosynthesis,
CUST_29610_PI425336670	-2.042	1.81119e-07	7.78862e-05	114052079	Oar#S52804393	>gi|114052079|ref|NM_001045937.1| Bos taurus chromosome 22 open reading frame 32 ortholog (C5H22orf32), mRNA	0	chromosome 22 open reading frame 32 ortholog	Bos taurus	C22orf32,C5H22orf32,CV032_BOVIN,MGC137004,		GO:0005739~mitochondrion,GO:0016021~integral to membrane,GO:0031224~intrinsic to membrane,
CUST_26697_PI425336670	-2.034	0.000370248	0.00707513	139948631	Oar#S20553288	>gi|139948631|ref|NM_001083800.1| Bos taurus immunoglobulin lambda-like polypeptide 1 (IGLL1), mRNA	5e-24	immunoglobulin lambda-like polypeptide 1	Bos taurus	IGLL1,MGC151892,
CUST_15826_PI425336670	-2.0225	5.85211e-05	0.00215914	297488267	EE828088.1	>gi|297488267|ref|XM_002696767.1| PREDICTED: Bos taurus B-cell CLL/lymphoma 11B (zinc finger protein) (BCL11B), mRNA	0
CUST_1144_PI425336670	-2.0205	0.0064815	0.0382141	194669404	EE857441.1	>gi|194669404|ref|XM_595400.4| PREDICTED: Bos taurus reversion-inducing-cysteine-rich protein with kazal motifs (RECK), mRNA	0	reversion-inducing-cysteine-rich protein with kazal motifs	Bos taurus	RECK,
CUST_22629_PI425336670	-2.017	2.50643e-05	0.00121001	194209253	FE024513.1	>gi|194209253|ref|XM_001497563.2| PREDICTED: Equus caballus similar to O-phosphoseryl-tRNA(Sec) selenium transferase (Selenocysteine synthase) (Sec synthase) (Selenocysteinyl-tRNA(Sec) synthase) (Sep-tRNA:Sec-tRNA synthase) (SepSecS) (UGA suppressor tRNA-	0	similar to O-phosphoseryl-tRNA(Sec) selenium transferase (Selenocysteine synthase) (Sec synthase) (Selenocysteinyl-tRNA(Sec) synthase) (Sep-tRNA:Sec-tRNA synthase) (SepSecS) (UGA suppressor tRNA-associated protein) (tRNA(Ser/Sec)-associated antigen...	Equus caballus	LOC100067546,Sepsecs,				ecb00970:Aminoacyl-tRNA biosynthesis,
CUST_28322_PI425336670	-2.0125	5.37508e-06	0.000481004	164519013	Oar#S52839587	>gi|164519013|ref|NM_001113317.1| Bos taurus split hand/foot malformation (ectrodactyly) type 1 (SHFM1), mRNA	0	split hand/foot malformation (ectrodactyly) type 1	Bos taurus	DSS1_BOVIN,MGC128587,SHFM1,	GO:0006508~proteolysis,	GO:0000502~proteasome complex,	GO:0008233~peptidase activity,	bta03050:Proteasome,bta03440:Homologous recombination,
CUST_25194_PI425336670	-2.005	4.61662e-06	0.000441871	77735424	EE753191.1	>gi|77735424|ref|NM_001034233.1| Bos taurus proteasome (prosome, macropain) subunit, alpha type, 7 (PSMA7), mRNA	9e-25	proteasome (prosome, macropain) subunit, alpha type, 7	Bos taurus	MGC126929,PSA7_BOVIN,Psma7,	GO:0006508~proteolysis,GO:0006511~ubiquitin-dependent protein catabolic process,GO:0009057~macromolecule catabolic process,GO:0019941~modification-dependent protein catabolic process,GO:0030163~protein catabolic process,GO:0043632~modification-dependent m	GO:0000502~proteasome complex,GO:0005839~proteasome core complex,GO:0019773~proteasome core complex, alpha-subunit complex,	GO:0004175~endopeptidase activity,GO:0004298~threonine-type endopeptidase activity,GO:0008233~peptidase activity,GO:0042802~identical protein binding,GO:0070003~threonine-type peptidase activity,GO:0070011~peptidase activity, acting on L-amino acid peptid	bta03050:Proteasome,
CUST_26728_PI425336670	-1.9995	7.53251e-05	0.00255109	295851870	Oar#S20553245	>gi|295851870|ref|XR_085830.2| PREDICTED: Rattus norvegicus similar to Alpha enolase (2-phospho-D-glycerate hydro-lyase) (RGD1563294), miscRNA	0
CUST_13086_PI425336670	-1.998	6.58877e-07	0.000157658	297486865	GO739662.1	>gi|297486865|ref|XM_002695864.1| PREDICTED: Bos taurus hypothetical protein LOC100336181 (LOC100336181), mRNA	3e-05
CUST_13152_PI425336670	-1.998	1.86788e-06	0.000262614	297489715	DY489937.1	>gi|297489715|ref|XM_002697739.1| PREDICTED: Bos taurus discs, large (Drosophila) homolog-associated protein 1 (DLGAP1), mRNA	0.026
CUST_12042_PI425336670	-1.988	3.38421e-06	0.000366394	297486675	EE752551.1	>gi|297486675|ref|XM_002695791.1| PREDICTED: Bos taurus spinster homolog 3 (Drosophila) (SPNS3), mRNA	6e-128
CUST_14630_PI425336670	-1.9805	7.1206e-06	0.000567945	297280940	DY487802.1	>gi|297280940|ref|XM_002801952.1| PREDICTED: Macaca mulatta hypothetical protein LOC100426609 (LOC100426609), mRNA	0.28
CUST_14178_PI425336670	-1.974	0.000349854	0.00681565	297467096	DY502973.1	>gi|297467096|ref|XM_866159.3| PREDICTED: Bos taurus midnolin-like, transcript variant 2 (MIDN), mRNA	0
CUST_1143_PI425336670	-1.968	2.18229e-06	0.000285958	297460154	DY511482.1	>gi|297460154|ref|XM_001255105.3| PREDICTED: Bos taurus glycosyltransferase 25 family member 3-like (LOC787876), partial mRNA	7e-17
CUST_13073_PI425336670	-1.967	3.08659e-05	0.00138456	45430038	EE868518.1	>gi|45430038|ref|NM_205808.1| Bos taurus potassium channel regulator (KCNRG), mRNA	1e-05	potassium channel regulator	Bos taurus	KCNRG,KCNRG_BOVIN,	GO:0006811~ion transport,GO:0006812~cation transport,GO:0006813~potassium ion transport,GO:0015672~monovalent inorganic cation transport,GO:0030001~metal ion transport,	GO:0005886~plasma membrane,GO:0005887~integral to plasma membrane,GO:0008076~voltage-gated potassium channel complex,GO:0016021~integral to membrane,GO:0031224~intrinsic to membrane,GO:0031226~intrinsic to plasma membrane,GO:0034702~ion channel complex,GO	GO:0005216~ion channel activity,GO:0005244~voltage-gated ion channel activity,GO:0005249~voltage-gated potassium channel activity,GO:0005261~cation channel activity,GO:0005267~potassium channel activity,GO:0015267~channel activity,GO:0022803~passive trans
CUST_28137_PI425336670	-1.9645	0.000273259	0.00585928	194210945	Oar#S54865429	>gi|194210945|ref|XM_001917759.1| PREDICTED: Equus caballus cold shock domain containing E1, RNA-binding, transcript variant 5 (CSDE1), mRNA	0	cold shock domain containing E1, RNA-binding	Equus caballus	CSDE1,
CUST_14908_PI425336670	-1.948	0.00380975	0.0282193	84000286	EE793844.1	>gi|84000286|ref|NM_001038155.1| Bos taurus tensin 4 (TNS4), mRNA	3e-07	tensin 4	Bos taurus	MGC126986,TENS4_BOVIN,TNS4,	GO:0006915~apoptosis,GO:0008104~protein localization,GO:0008219~cell death,GO:0012501~programmed cell death,GO:0016265~death,	GO:0005856~cytoskeleton,GO:0005886~plasma membrane,GO:0005912~adherens junction,GO:0005924~cell-substrate adherens junction,GO:0005925~focal adhesion,GO:0016323~basolateral plasma membrane,GO:0030054~cell junction,GO:0030055~cell-substrate junction,GO:004	GO:0003779~actin binding,GO:0008092~cytoskeletal protein binding,
CUST_10878_PI425336670	-1.947	0.00626043	0.0375661	297483698	EE851591.1	>gi|297483698|ref|XM_002693713.1| PREDICTED: Bos taurus tankyrase 1 binding protein 1, 182kDa (TNKS1BP1), mRNA	4e-105
CUST_23270_PI425336670	-1.9465	8.8133e-07	0.000179059	297479544	GT878849.1	>gi|297479544|ref|XM_002690806.1| PREDICTED: Bos taurus EH-domain containing 4-like (EHD4), mRNA	0.002
CUST_27387_PI425336670	-1.945	0.000165767	0.00425711	115497331	Oar#S34926716	>gi|115497331|ref|NM_001076414.1| Bos taurus transmembrane BAX inhibitor motif containing 6 (TMBIM6), mRNA	0	transmembrane BAX inhibitor motif containing 6	Bos taurus	BI1_BOVIN,TEGT,TMBIM6,	GO:0006915~apoptosis,GO:0008219~cell death,GO:0010941~regulation of cell death,GO:0012501~programmed cell death,GO:0016265~death,GO:0042981~regulation of apoptosis,GO:0043066~negative regulation of apoptosis,GO:0043067~regulation of programmed cell death,	GO:0016021~integral to membrane,GO:0031224~intrinsic to membrane,
CUST_25449_PI425336670	-1.936	0.000325425	0.00654605	114583885	EE785917.1	>gi|114583885|ref|XM_001146467.1| PREDICTED: Pan troglodytes nicotinic acetylcholine receptor delta polypeptide (CHRND), mRNA	0.001	cholinergic receptor, nicotinic, delta	Pan troglodytes	CHRND,
CUST_16886_PI425336670	-1.932	2.74709e-06	0.000322817	31542135	GO726307.1	>gi|31542135|ref|NM_022026.2| Mus musculus aquaporin 9 (Aqp9), mRNA	0.22	aquaporin 9	Mus musculus	1700020I22Rik,AI266899,AQP9,	GO:0006833~water transport,GO:0042044~fluid transport,GO:0055085~transmembrane transport,	GO:0005886~plasma membrane,GO:0005887~integral to plasma membrane,GO:0016021~integral to membrane,GO:0031224~intrinsic to membrane,GO:0031226~intrinsic to plasma membrane,GO:0044459~plasma membrane part,	GO:0005372~water transporter activity,GO:0015250~water channel activity,GO:0015267~channel activity,GO:0022803~passive transmembrane transporter activity,GO:0022838~substrate specific channel activity,
CUST_26428_PI425336670	-1.9245	1.29638e-05	0.000816942	57164192	Oar#S20553662	>gi|57164192|ref|NM_001009461.1| Ovis aries aralkylamine N-acetyltransferase (AANAT), mRNA	0	arylalkylamine N-acetyltransferase	Ovis aries	AA-NAT,AANAT,	GO:0006575~cellular amino acid derivative metabolic process,GO:0006576~biogenic amine metabolic process,GO:0006586~indolalkylamine metabolic process,GO:0009309~amine biosynthetic process,GO:0010817~regulation of hormone levels,GO:0018130~heterocycle biosy		GO:0004059~aralkylamine N-acetyltransferase activity,GO:0008080~N-acetyltransferase activity,GO:0016407~acetyltransferase activity,GO:0016410~N-acyltransferase activity,
CUST_2907_PI425336670	-1.9215	0.000106805	0.0032505	297484464	EE793076.1	>gi|297484464|ref|XM_002694273.1| PREDICTED: Bos taurus protein tyrosine phosphatase, receptor type, C (PTPRC), mRNA	3e-172
CUST_10188_PI425336670	-1.915	0.000189543	0.00464899	297292900	EE756678.1	>gi|297292900|ref|XM_002804113.1| PREDICTED: Macaca mulatta hypothetical protein LOC100427828 (LOC100427828), mRNA	4e-48
CUST_20908_PI425336670	-1.908	4.57367e-06	0.000440313	297488273	DY502429.1	>gi|297488273|ref|XM_002696835.1| PREDICTED: Bos taurus KIAA1822-like (LOC100299504), mRNA	2e-159
CUST_25523_PI425336670	-1.9075	5.32617e-07	0.000141835	146231997	GO729558.1	>gi|146231997|ref|NM_001085454.1| Homo sapiens G protein-coupled receptor kinase interacting ArfGAP 1 (GIT1), transcript variant 1, mRNA	1e-20	G protein-coupled receptor kinase interacting ArfGAP 1	Homo sapiens	DKFZp686G1540,GIT1,	GO:0008277~regulation of G-protein coupled receptor protein signaling pathway,GO:0032012~regulation of ARF protein signal transduction,GO:0032312~regulation of ARF GTPase activity,GO:0032318~regulation of Ras GTPase activity,GO:0043087~regulation of GTPas	GO:0005856~cytoskeleton,GO:0005886~plasma membrane,GO:0005912~adherens junction,GO:0005924~cell-substrate adherens junction,GO:0005925~focal adhesion,GO:0016323~basolateral plasma membrane,GO:0030054~cell junction,GO:0030055~cell-substrate junction,GO:004	GO:0005083~small GTPase regulator activity,GO:0005096~GTPase activator activity,GO:0008047~enzyme activator activity,GO:0008060~ARF GTPase activator activity,GO:0008270~zinc ion binding,GO:0030695~GTPase regulator activity,GO:0043167~ion binding,GO:004316	hsa04144:Endocytosis,hsa04810:Regulation of actin cytoskeleton,hsa05120:Epithelial cell signaling in Helicobacter pylori infection,
CUST_14247_PI425336670	-1.906	2.33517e-06	0.000296576	296209982	GO758506.1	>gi|296209982|ref|XM_002751752.1| PREDICTED: Callithrix jacchus neuronal cell adhesion molecule, transcript variant 3 (NRCAM), mRNA	0.6
CUST_25033_PI425336670	-1.906	3.82004e-06	0.000391639	297475286	EE803235.1	>gi|297475286|ref|XM_002687862.1| PREDICTED: Bos taurus atrophin 1 (ATN1), mRNA	0
CUST_12955_PI425336670	-1.9045	4.91423e-05	0.00192039	114668079	GO768410.1	>gi|114668079|ref|XM_001174230.1| PREDICTED: Pan troglodytes schlafen family member 13, transcript variant 8 (SLFN13), mRNA	0.001	schlafen family member 13; schlafen family member 11	Pan troglodytes	SLFN11,slfn13,
CUST_29549_PI425336670	-1.903	7.32277e-07	0.000166892	297708204	Oar#S20543429	>gi|297708204|ref|XM_002830820.1| PREDICTED: Pongo abelii DIP2 disco-interacting protein 2 homolog A (Drosophila) (DIP2A), mRNA	1e-32
CUST_18926_PI425336670	-1.901	0.000335168	0.00665599	194043583	DY481138.1	>gi|194043583|ref|XM_001928616.1| PREDICTED: Sus scrofa similar to nucleolar complex associated 4 homolog (LOC100156024), mRNA	4e-121	similar to nucleolar complex associated 4 homolog	Sus scrofa	LOC100156024,NOC4L,
CUST_12666_PI425336670	-1.9005	1.91852e-06	0.000265712	297473558	EE810295.1	>gi|297473558|ref|XM_002686633.1| PREDICTED: Bos taurus fidgetin-like (FIGNL1), mRNA	2e-134
CUST_25029_PI425336670	-1.9005	2.98106e-06	0.000341797	297476371	EE869553.1	>gi|297476371|ref|XM_002688558.1| PREDICTED: Bos taurus peptidoglycan recognition protein L-like (PGLYRP2), mRNA	0.0002
CUST_25682_PI425336670	-1.8965	4.33931e-07	0.000124599	293355931	EE766604.1	>gi|293355931|ref|XR_086125.1| PREDICTED: Rattus norvegicus coiled-coil domain containing 155 (Ccdc155), miscRNA	0.034
CUST_14496_PI425336670	-1.893	2.85677e-05	0.00131751	144227245	EE870393.1	>gi|144227245|ref|NM_008969.3| Mus musculus prostaglandin-endoperoxide synthase 1 (Ptgs1), mRNA	0.47	prostaglandin-endoperoxide synthase 1	Mus musculus	cox-1,cox-3,cox1,PGHS1,Ptgs1,	GO:0001516~prostaglandin biosynthetic process,GO:0003013~circulatory system process,GO:0006631~fatty acid metabolic process,GO:0006633~fatty acid biosynthetic process,GO:0006636~unsaturated fatty acid biosynthetic process,GO:0006690~icosanoid metabolic pr	GO:0000267~cell fraction,GO:0005624~membrane fraction,GO:0005626~insoluble fraction,GO:0005783~endoplasmic reticulum,GO:0005792~microsome,GO:0019898~extrinsic to membrane,GO:0042598~vesicular fraction,	GO:0004601~peroxidase activity,GO:0004666~prostaglandin-endoperoxide synthase activity,GO:0005506~iron ion binding,GO:0008289~lipid binding,GO:0016209~antioxidant activity,GO:0016684~oxidoreductase activity, acting on peroxide as acceptor,GO:0016701~oxido	mmu00590:Arachidonic acid metabolism,	P00031:Inflammation mediated by chemokine and cytokine signaling pathway,
CUST_29169_PI425336670	-1.893	8.36782e-06	0.000629416	213021133	Oar#S47502651	>gi|213021133|ref|NM_001139448.1| Ovis aries Fc gamma 2 receptor (LOC100192427), mRNA	0	Fc gamma 2 receptor	Ovis aries	LOC100192427,
CUST_25564_PI425336670	-1.8885	0.000380059	0.00720431	297479906	EE810019.1	>gi|297479906|ref|XM_002691003.1| PREDICTED: Bos taurus transcriptional regulating factor 1-like (LOC505848), mRNA	0
CUST_29146_PI425336670	-1.8875	5.19011e-05	0.00199282	297473976	Oar#S54864357	>gi|297473976|ref|XR_083656.1| PREDICTED: Bos taurus chromobox homolog 3-like (LOC100294792), miscRNA	2e-161
CUST_24179_PI425336670	-1.878	4.86849e-06	0.000451959	31342105	EE852682.1	>gi|31342105|ref|NM_174400.2| Bos taurus calcium binding and coiled-coil domain 2 (CALCOCO2), mRNA	6e-175	calcium binding and coiled-coil domain 2	Bos taurus	CACO2_BOVIN,CALCOCO2,NDP52,		GO:0005794~Golgi apparatus,GO:0005856~cytoskeleton,GO:0043228~non-membrane-bounded organelle,GO:0043232~intracellular non-membrane-bounded organelle,GO:0048471~perinuclear region of cytoplasm,
CUST_20787_PI425336670	-1.8775	0.00315965	0.0255347	297481728	GO781258.1	>gi|297481728|ref|XM_002692387.1| PREDICTED: Bos taurus ProSAPiP1 protein-like (LOC512397), mRNA	3e-150
CUST_26849_PI425336670	-1.8765	2.20517e-05	0.00114492	57164216	Oar#S20552999	>gi|57164216|ref|NM_001009447.1| Ovis aries purine-rich element binding protein A (PURA), mRNA	0	purine-rich element binding protein A	Ovis aries	purA,	GO:0006355~regulation of transcription, DNA-dependent,GO:0008284~positive regulation of cell proliferation,GO:0009890~negative regulation of biosynthetic process,GO:0010558~negative regulation of macromolecule biosynthetic process,GO:0010605~negative regu	GO:0000228~nuclear chromosome,GO:0005657~replication fork,GO:0005662~DNA replication factor A complex,GO:0005694~chromosome,GO:0030894~replisome,GO:0032993~protein-DNA complex,GO:0043228~non-membrane-bounded organelle,GO:0043232~intracellular non-membrane	GO:0003677~DNA binding,GO:0003690~double-stranded DNA binding,GO:0003691~double-stranded telomeric DNA binding,GO:0003697~single-stranded DNA binding,GO:0003700~transcription factor activity,GO:0008134~transcription factor binding,GO:0030528~transcription
CUST_1104_PI425336670	-1.876	0.000185148	0.00457688	296200575	GO752388.1	>gi|296200575|ref|XM_002747650.1| PREDICTED: Callithrix jacchus deoxynucleotidyltransferase terminal-interacting protein 1-like (LOC100404752), mRNA	0.86
CUST_25881_PI425336670	-1.872	1.71296e-05	0.000977392	77735618	Oar#S54861734	>gi|77735618|ref|NM_001034333.1| Bos taurus spermidine/spermine N1-acetyltransferase 1 (SAT1), mRNA	0	spermidine/spermine N1-acetyltransferase 1	Bos taurus	MGC127572,SAT,SAT1,SAT1_BOVIN,	GO:0042127~regulation of cell proliferation,		GO:0004145~diamine N-acetyltransferase activity,GO:0008080~N-acetyltransferase activity,GO:0016407~acetyltransferase activity,GO:0016410~N-acyltransferase activity,	bta00330:Arginine and proline metabolism,
CUST_28660_PI425336670	-1.868	5.61956e-06	0.000494836	114050948	Oar#S25651997	>gi|114050948|ref|NM_001046480.1| Bos taurus opioid receptor, kappa 1 (OPRK1), mRNA	0	opioid receptor, kappa 1	Bos taurus	MGC137439,oprk1,OPRK_BOVIN,	GO:0007166~cell surface receptor linked signal transduction,GO:0007186~G-protein coupled receptor protein signaling pathway,	GO:0005886~plasma membrane,GO:0016021~integral to membrane,GO:0031224~intrinsic to membrane,	GO:0001653~peptide receptor activity,GO:0004985~opioid receptor activity,GO:0008528~peptide receptor activity, G-protein coupled,GO:0042277~peptide binding,	bta04080:Neuroactive ligand-receptor interaction,	P00026:Heterotrimeric G-protein signaling pathway-Gi alpha and Gs alpha mediated pathway,P00027:Heterotrimeric G-protein signaling pathway-Gq alpha and Go alpha mediated pathway,P05916:Opioid prodynorphin pathway,
CUST_14771_PI425336670	-1.863	0.00240621	0.0218885	194037337	GO779114.1	>gi|194037337|ref|XM_001927256.1| PREDICTED: Sus scrofa similar to Spryd3 protein (LOC100154029), partial mRNA	6e-16	similar to Spryd3 protein	Sus scrofa	LOC100154029,SPRYD3,
CUST_28424_PI425336670	-1.863	9.74551e-05	0.00306776	156120392	Oar#S31547460	>gi|156120392|ref|NM_001101872.1| Bos taurus C1q and tumor necrosis factor related protein 6 (C1QTNF6), mRNA	3e-143	C1q and tumor necrosis factor related protein 6	Bos taurus	A7E2Z1_BOVIN,C1QTNF6,MGC148634,
CUST_24414_PI425336670	-1.859	0.00082869	0.011595	297489534	EE757277.1	>gi|297489534|ref|XM_002697598.1| PREDICTED: Bos taurus desmoplakin (DSP), mRNA	0.29
CUST_12035_PI425336670	-1.847	1.49178e-06	0.000232358	31543261	EE870276.1	>gi|31543261|ref|NM_008614.2| Mus musculus myelin-associated oligodendrocytic basic protein (Mobp), transcript variant 1, mRNA	1.1	myelin-associated oligodendrocytic basic protein	Mus musculus	AI835053,AI839848,Mobp,MOBP155,MOBP170,MOBP69,MOBP73,MOBP81,R74645,		GO:0005739~mitochondrion,GO:0048471~perinuclear region of cytoplasm,	GO:0005198~structural molecule activity,GO:0019911~structural constituent of myelin sheath,
CUST_29627_PI425336670	-1.841	2.81376e-05	0.00131	77736190	Oar#S20544176	>gi|77736190|ref|NM_001034622.1| Bos taurus stathmin-like 2 (STMN2), mRNA	0	stathmin-like 2	Bos taurus	MGC128538,Q3MHJ8_BOVIN,STMN2,	GO:0007242~intracellular signaling cascade,	GO:0030426~growth cone,GO:0030427~site of polarized growth,GO:0042995~cell projection,GO:0043005~neuron projection,
CUST_24764_PI425336670	-1.84	5.88497e-07	0.000149483	78369646	EE820923.1	>gi|78369646|ref|NM_001035294.1| Bos taurus Src-like-adaptor 2 (SLA2), mRNA	0	Src-like-adaptor 2	Bos taurus	A0JNA5_BOVIN,SLA2,	GO:0000122~negative regulation of transcription from RNA polymerase II promoter,GO:0001775~cell activation,GO:0006355~regulation of transcription, DNA-dependent,GO:0006357~regulation of transcription from RNA polymerase II promoter,GO:0009890~negative reg	GO:0005768~endosome,GO:0005770~late endosome,GO:0005886~plasma membrane,GO:0016023~cytoplasmic membrane-bounded vesicle,GO:0031410~cytoplasmic vesicle,GO:0031982~vesicle,GO:0031988~membrane-bounded vesicle,	GO:0005070~SH3/SH2 adaptor activity,GO:0030674~protein binding, bridging,GO:0047485~protein N-terminus binding,GO:0060090~molecular adaptor activity,		P00036:Interleukin signaling pathway,
CUST_12323_PI425336670	-1.839	0.00125885	0.0147563	114649167	EE814690.1	>gi|114649167|ref|XM_001174479.1| PREDICTED: Pan troglodytes hypothetical protein LOC750499 (LOC750499), mRNA	3e-23	hypothetical protein LOC750499	Pan troglodytes	LOC750499,
CUST_10183_PI425336670	-1.8385	0.000175864	0.00442622	126341556	DY498437.1	>gi|126341556|ref|XR_030437.1| PREDICTED: Monodelphis domestica similar to A kinase (PRKA) anchor protein (yotiao) 9, (LOC100028054), mRNA	0.1	similar to A kinase (PRKA) anchor protein (yotiao) 9	Monodelphis domestica	LOC100028054,
CUST_23376_PI425336670	-1.8375	1.52674e-05	0.000908369	297486471	EE751112.1	>gi|297486471|ref|XM_002695649.1| PREDICTED: Bos taurus matrix metallopeptidase 28 (epilysin)-like (LOC519276), mRNA	2e-99
CUST_12723_PI425336670	-1.8205	6.99292e-05	0.00241694	94381393	CF118322.1	>gi|94381393|ref|XM_919084.1| PREDICTED: Mus musculus RIKEN cDNA 9330101J02 gene (9330101J02Rik), mRNA	0.005	RIKEN cDNA 9330101J02 gene	Mus musculus	9330101J02Rik,
CUST_16780_PI425336670	-1.802	0.00155354	0.0167263	118130936	GO766063.1	>gi|118130936|ref|NM_133712.2| Mus musculus kallikrein related-peptidase 10 (Klk10), mRNA	0.13	kallikrein related-peptidase 10	Mus musculus	2300002A13Rik,KLK10,NES1,PRSSL1,	GO:0006508~proteolysis,		GO:0004175~endopeptidase activity,GO:0004252~serine-type endopeptidase activity,GO:0008233~peptidase activity,GO:0008236~serine-type peptidase activity,GO:0017171~serine hydrolase activity,GO:0070011~peptidase activity, acting on L-amino acid peptides,
CUST_22632_PI425336670	-1.802	2.28877e-05	0.00116095	94536777	GT883060.1	>gi|94536777|ref|NM_001040402.1| Homo sapiens DCN1, defective in cullin neddylation 1, domain containing 4 (S. cerevisiae) (DCUN1D4), transcript variant 1, mRNA	0	DCN1, defective in cullin neddylation 1, domain containing 4 (S. cerevisiae)	Homo sapiens	Dcun1d4,FLJ42355,KIAA0276,
CUST_29071_PI425336670	-1.8015	0.00169035	0.0175691	187607476	Oar#S43678597	>gi|187607476|ref|NM_001126345.1| Ovis aries N-acetylgalactosaminidase, alpha- (NAGA), mRNA	0	N-acetylgalactosaminidase, alpha-	Ovis aries	nagA,			GO:0043167~ion binding,GO:0043169~cation binding,
CUST_28561_PI425336670	-1.7995	6.93663e-06	0.000557311	115497019	Oar#S34992683	>gi|115497019|ref|NM_001075294.1| Bos taurus pancreatic progenitor cell differentiation and proliferation factor (PPDPF), mRNA	0	hypothetical LOC509941; chromosome 20 open reading frame 149 ortholog; hypothetical LOC784023	Bos taurus	C13H20orf149,C20orf149,LOC509941,LOC784023,PPDPF,PPDPF_BOVIN,
CUST_21944_PI425336670	-1.7925	9.36602e-06	0.000676751	112807210	EE828573.1	>gi|112807210|ref|NM_001043322.1| Mus musculus formin 1 (Fmn1), transcript variant 2, mRNA	0.93	formin 1	Mus musculus	BB164513,Fmn,fmn1,formin-1,LD,	GO:0001501~skeletal system development,GO:0007010~cytoskeleton organization,GO:0008064~regulation of actin polymerization or depolymerization,GO:0010638~positive regulation of organelle organization,GO:0030029~actin filament-based process,GO:0030036~actin	GO:0005856~cytoskeleton,GO:0005886~plasma membrane,GO:0005912~adherens junction,GO:0009898~internal side of plasma membrane,GO:0015629~actin cytoskeleton,GO:0030054~cell junction,GO:0043228~non-membrane-bounded organelle,GO:0043232~intracellular non-membr	GO:0003677~DNA binding,GO:0003779~actin binding,GO:0008092~cytoskeletal protein binding,GO:0017124~SH3 domain binding,GO:0019904~protein domain specific binding,
CUST_14342_PI425336670	-1.7875	4.80851e-05	0.00189251	45430038	EE747986.1	>gi|45430038|ref|NM_205808.1| Bos taurus potassium channel regulator (KCNRG), mRNA	3e-06	potassium channel regulator	Bos taurus	KCNRG,KCNRG_BOVIN,	GO:0006811~ion transport,GO:0006812~cation transport,GO:0006813~potassium ion transport,GO:0015672~monovalent inorganic cation transport,GO:0030001~metal ion transport,	GO:0005886~plasma membrane,GO:0005887~integral to plasma membrane,GO:0008076~voltage-gated potassium channel complex,GO:0016021~integral to membrane,GO:0031224~intrinsic to membrane,GO:0031226~intrinsic to plasma membrane,GO:0034702~ion channel complex,GO	GO:0005216~ion channel activity,GO:0005244~voltage-gated ion channel activity,GO:0005249~voltage-gated potassium channel activity,GO:0005261~cation channel activity,GO:0005267~potassium channel activity,GO:0015267~channel activity,GO:0022803~passive trans
CUST_13157_PI425336670	-1.786	2.1742e-06	0.000285958	297696785	EE866555.1	>gi|297696785|ref|XM_002825514.1| PREDICTED: Pongo abelii nuclear receptor ROR-alpha-like (LOC100445142), mRNA	9e-173
CUST_27892_PI425336670	-1.7855	0.00891049	0.0461615	116004402	Oar#S54866252	>gi|116004402|ref|NM_001077092.1| Bos taurus oligosaccharyltransferase complex subunit (OSTC), mRNA	0	oligosaccharyltransferase complex subunit	Bos taurus	DC2,MGC137612,OSTC,		GO:0016021~integral to membrane,GO:0031224~intrinsic to membrane,
CUST_11267_PI425336670	-1.7845	0.000188761	0.00464193	297493161	CF117740.1	>gi|297493161|ref|XM_002700126.1| PREDICTED: Bos taurus rCG38917-like (LOC617166), mRNA	7e-08
CUST_13001_PI425336670	-1.7845	3.53719e-05	0.00152882	296232095	EE788976.1	>gi|296232095|ref|XM_002761397.1| PREDICTED: Callithrix jacchus transmembrane protein 50B-like, transcript variant 2 (LOC100411390), mRNA	0.15
CUST_11037_PI425336670	-1.784	0.000329354	0.00659527	149642786	EE822415.1	>gi|149642786|ref|NM_001099152.1| Bos taurus limb bud and heart development homolog (mouse) (LBH), mRNA	1e-177	limb bud and heart development homolog (mouse)	Bos taurus	LBH,LBH_BOVIN,MGC148436,	GO:0006350~transcription,GO:0006355~regulation of transcription, DNA-dependent,GO:0006357~regulation of transcription from RNA polymerase II promoter,GO:0045449~regulation of transcription,GO:0051252~regulation of RNA metabolic process,		GO:0016563~transcription activator activity,GO:0030528~transcription regulator activity,
CUST_1985_PI425336670	-1.7835	0.00116898	0.0141759	297479541	GO766976.1	>gi|297479541|ref|XM_002690805.1| PREDICTED: Bos taurus echinoderm microtubule associated protein like 4-like, transcript variant 2 (MAPKBP1), mRNA	4e-52
CUST_29270_PI425336670	-1.783	9.06371e-07	0.000180297	77735428	Oar#S34969857	>gi|77735428|ref|NM_001034235.1| Bos taurus proteasome (prosome, macropain) subunit, alpha type, 3 (PSMA3), mRNA	0	proteasome (prosome, macropain) subunit, alpha type, 3	Bos taurus	MGC133967,PSA3_BOVIN,PSMA3,	GO:0006508~proteolysis,GO:0006511~ubiquitin-dependent protein catabolic process,GO:0009057~macromolecule catabolic process,GO:0019941~modification-dependent protein catabolic process,GO:0030163~protein catabolic process,GO:0043632~modification-dependent m	GO:0000502~proteasome complex,GO:0005839~proteasome core complex,GO:0005856~cytoskeleton,GO:0019773~proteasome core complex, alpha-subunit complex,GO:0043228~non-membrane-bounded organelle,GO:0043232~intracellular non-membrane-bounded organelle,	GO:0004175~endopeptidase activity,GO:0004298~threonine-type endopeptidase activity,GO:0008233~peptidase activity,GO:0070003~threonine-type peptidase activity,GO:0070011~peptidase activity, acting on L-amino acid peptides,	bta03050:Proteasome,	P00049:Parkinson disease,
CUST_19863_PI425336670	-1.7805	3.91912e-06	0.000392161	297481088	CU652940.1	>gi|297481088|ref|XM_002691755.1| PREDICTED: Bos taurus PDS5, regulator of cohesion maintenance, homolog B (S. cerevisiae) (PDS5B), mRNA	9e-77
CUST_11132_PI425336670	-1.779	1.22425e-05	0.000793652	197386986	FE022103.1	>gi|197386986|ref|NM_001134568.1| Rattus norvegicus similar to chromosome X open reading frame 43 (RGD1563666), mRNA	0.41	similar to chromosome X open reading frame 43	Rattus norvegicus	RGD1563666,	GO:0006355~regulation of transcription, DNA-dependent,GO:0045449~regulation of transcription,GO:0051252~regulation of RNA metabolic process,		GO:0003677~DNA binding,GO:0003700~transcription factor activity,GO:0030528~transcription regulator activity,GO:0043565~sequence-specific DNA binding,
CUST_15132_PI425336670	-1.7765	1.50868e-06	0.000233128	297482912	EE867875.1	>gi|297482912|ref|XM_002693075.1| PREDICTED: Bos taurus protein tyrosine phosphatase, receptor-type, F interacting protein, binding protein 2-like (LOC100336920), mRNA	9e-06
CUST_21025_PI425336670	-1.7765	0.000215904	0.00506708	115496795	DY512602.1	>gi|115496795|ref|NM_001075314.1| Bos taurus ring finger protein 126 (RNF126), mRNA	5e-73	similar to ring finger protein 126; ring finger protein 126	Bos taurus	LOC782676,LOC782858,MGC151677,RN126_BOVIN,RNF126,			GO:0008270~zinc ion binding,GO:0043167~ion binding,GO:0043169~cation binding,GO:0046872~metal ion binding,GO:0046914~transition metal ion binding,
CUST_21818_PI425336670	-1.7755	2.84219e-06	0.000332808	297487960	EE835925.1	>gi|297487960|ref|XM_002696575.1| PREDICTED: Bos taurus kinesin family member 7 (KIF7), mRNA	6e-07
CUST_19260_PI425336670	-1.7695	0.000400312	0.00740936	149642590	DY488528.1	>gi|149642590|ref|NM_001099042.1| Bos taurus S100 calcium binding protein A1 (S100A1), mRNA	0	S100 calcium binding protein A1	Bos taurus	MGC159706,S100A1,S10A1_BOVIN,			GO:0005509~calcium ion binding,GO:0008270~zinc ion binding,GO:0043167~ion binding,GO:0043169~cation binding,GO:0046872~metal ion binding,GO:0046914~transition metal ion binding,
CUST_10931_PI425336670	-1.7605	1.10915e-06	0.000197974	134085899	EE831153.1	>gi|134085899|ref|NM_001083393.1| Bos taurus Protein FAM83D (FAM83D), mRNA	9e-97	Protein FAM83D	Bos taurus	FA83D_BOVIN,FAM83D,MGC140374,	GO:0000087~M phase of mitotic cell cycle,GO:0000278~mitotic cell cycle,GO:0000279~M phase,GO:0000280~nuclear division,GO:0007049~cell cycle,GO:0007067~mitosis,GO:0022402~cell cycle process,GO:0022403~cell cycle phase,GO:0048285~organelle fission,GO:005130	GO:0005819~spindle,GO:0005856~cytoskeleton,GO:0015630~microtubule cytoskeleton,GO:0043228~non-membrane-bounded organelle,GO:0043232~intracellular non-membrane-bounded organelle,GO:0044430~cytoskeletal part,
CUST_1054_PI425336670	-1.7505	8.08457e-05	0.0026696	115497717	DY491274.1	>gi|115497717|ref|NM_001075593.1| Bos taurus pleckstrin homology domain containing, family A (phosphoinositide binding specific) member 1 (PLEKHA1), mRNA	0	pleckstrin homology domain containing, family A (phosphoinositide binding specific) member 1	Bos taurus	MGC152014,PLEKHA1,Q0IIA5_BOVIN,	GO:0001501~skeletal system development,GO:0007166~cell surface receptor linked signal transduction,GO:0007167~enzyme linked receptor protein signaling pathway,GO:0007169~transmembrane receptor protein tyrosine kinase signaling pathway,GO:0009791~post-embr		GO:0005543~phospholipid binding,GO:0008289~lipid binding,
CUST_18417_PI425336670	-1.7415	9.98022e-07	0.000187248	297490171	GT880187.1	>gi|297490171|ref|XM_002698019.1| PREDICTED: Bos taurus polymerase (RNA) III (DNA directed) polypeptide E (80kD) (POLR3E), mRNA	0
CUST_19018_PI425336670	-1.7415	3.00543e-06	0.000343399	123959775	CN824671.1	>gi|123959775|ref|NM_001080741.1| Bos taurus THAP domain containing 10 (THAP10), mRNA	0.37	THAP domain containing 10	Bos taurus	Q0II62_BOVIN,THAP10,
CUST_15462_PI425336670	-1.739	7.1576e-06	0.000568152	164420758	DY518187.1	>gi|164420758|ref|NM_001024496.2| Bos taurus zinc finger protein 692 (ZNF692), mRNA	0	zinc finger protein 692	Bos taurus	FLJ20531,ZN692_BOVIN,ZNF692,	GO:0006350~transcription,GO:0045449~regulation of transcription,		GO:0003677~DNA binding,GO:0008270~zinc ion binding,GO:0043167~ion binding,GO:0043169~cation binding,GO:0046872~metal ion binding,GO:0046914~transition metal ion binding,
CUST_29580_PI425336670	-1.737	3.10596e-05	0.00138716	155372168	Oar#S20543764	>gi|155372168|ref|NM_001101225.1| Bos taurus polymerase (DNA-directed), epsilon 4 (p12 subunit) (POLE4), mRNA	0	polymerase (DNA-directed), epsilon 4 (p12 subunit)	Bos taurus	DPOE4_BOVIN,POLE4,			GO:0003677~DNA binding,GO:0003887~DNA-directed DNA polymerase activity,GO:0016779~nucleotidyltransferase activity,GO:0034061~DNA polymerase activity,GO:0043565~sequence-specific DNA binding,	bta00230:Purine metabolism,bta00240:Pyrimidine metabolism,bta03030:DNA replication,bta03410:Base excision repair,bta03420:Nucleotide excision repair,
CUST_19854_PI425336670	-1.7345	7.84737e-06	0.000599833	296206942	DY501270.1	>gi|296206942|ref|XM_002750392.1| PREDICTED: Callithrix jacchus eukaryotic translation initiation factor 4 gamma, 3, transcript variant 3 (EIF4G3), mRNA	9e-94
CUST_20095_PI425336670	-1.7265	6.99752e-06	0.00055948	240849240	EE834606.1	>gi|240849240|ref|NM_001161887.1| Ovis aries aspartyl-tRNA synthetase (DARS), mRNA	0.002	aspartyl-tRNA synthetase	Ovis aries	Dars,	GO:0006399~tRNA metabolic process,GO:0006412~translation,GO:0006418~tRNA aminoacylation for protein translation,GO:0006422~aspartyl-tRNA aminoacylation,GO:0034660~ncRNA metabolic process,GO:0043038~amino acid activation,GO:0043039~tRNA aminoacylation,		GO:0000166~nucleotide binding,GO:0001882~nucleoside binding,GO:0001883~purine nucleoside binding,GO:0004812~aminoacyl-tRNA ligase activity,GO:0004815~aspartate-tRNA ligase activity,GO:0005524~ATP binding,GO:0016875~ligase activity, forming carbon-oxygen b
CUST_14165_PI425336670	-1.7235	2.15051e-06	0.000284048	297492492	GO777419.1	>gi|297492492|ref|XM_002699587.1| PREDICTED: Bos taurus integrator complex subunit 6-like (LOC540312), mRNA	4e-75
CUST_24502_PI425336670	-1.722	2.81687e-05	0.00131	297471813	EE820967.1	>gi|297471813|ref|XM_002685450.1| PREDICTED: Bos taurus protein tyrosine phosphatase, non-receptor type 4 (megakaryocyte) (PTPN4), mRNA	0
CUST_11540_PI425336670	-1.7205	3.12376e-06	0.000348505	297485726	DY500708.1	>gi|297485726|ref|XR_084610.1| PREDICTED: Bos taurus F-box protein 46-like (LOC100140560), miscRNA	1e-51
CUST_16428_PI425336670	-1.72	2.45674e-06	0.000306129	297280869	EE773187.1	>gi|297280869|ref|XM_001110321.2| PREDICTED: Macaca mulatta interferon regulatory factor 6, transcript variant 2 (IRF6), mRNA	1.2
CUST_1217_PI425336670	-1.712	0.000156754	0.00412772	161333818	EE772444.1	>gi|161333818|ref|NM_007807.4| Mus musculus cytochrome b-245, beta polypeptide (Cybb), mRNA	1	cytochrome b-245, beta polypeptide	Mus musculus	C88302,CGD,CYBB,Cyd,gp91phox,nox2,	GO:0006091~generation of precursor metabolites and energy,GO:0006800~oxygen and reactive oxygen species metabolic process,GO:0006811~ion transport,GO:0022900~electron transport chain,GO:0042743~hydrogen peroxide metabolic process,GO:0050665~hydrogen perox	GO:0005739~mitochondrion,GO:0005886~plasma membrane,GO:0016021~integral to membrane,GO:0031224~intrinsic to membrane,	GO:0000166~nucleotide binding,GO:0001882~nucleoside binding,GO:0001883~purine nucleoside binding,GO:0005216~ion channel activity,GO:0005244~voltage-gated ion channel activity,GO:0005506~iron ion binding,GO:0009055~electron carrier activity,GO:0015267~chan	mmu04670:Leukocyte transendothelial migration,
CUST_24815_PI425336670	-1.7115	0.001288	0.0149232	139948294	DY506888.1	>gi|139948294|ref|NM_001083780.1| Bos taurus similar to Prostate tumor over expressed gene 1 (PTOV1), mRNA	2e-16	similar to Prostate tumor over expressed gene 1	Bos taurus	MGC139265,PTOV1,PTOV1_BOVIN,	GO:0006350~transcription,GO:0045449~regulation of transcription,	GO:0005886~plasma membrane,GO:0048471~perinuclear region of cytoplasm,
CUST_18969_PI425336670	-1.7095	0.00431774	0.030433	297462979	GO782729.1	>gi|297462979|ref|XM_001251003.3| PREDICTED: Bos taurus sentrin/SUMO-specific protease 7-like (LOC782355), mRNA	0
CUST_27861_PI425336670	-1.7085	0.00102298	0.0131184	114053348	Oar#S34882746	>gi|114053348|ref|NM_001045932.1| Bos taurus FK506 binding protein 11, 19 kDa (FKBP11), mRNA	0	FK506 binding protein 11, 19 kDa	Bos taurus	FKB11_BOVIN,FKBP11,MGC134495,	GO:0006457~protein folding,	GO:0016021~integral to membrane,GO:0031224~intrinsic to membrane,	GO:0003755~peptidyl-prolyl cis-trans isomerase activity,GO:0016859~cis-trans isomerase activity,
CUST_2148_PI425336670	-1.7065	6.33183e-05	0.00228257	297477523	EE789449.1	>gi|297477523|ref|XM_002689384.1| PREDICTED: Bos taurus transmembrane protein 161B (TMEM161B), mRNA	4e-39
CUST_26028_PI425336670	-1.703	1.59779e-06	0.000238081	158819090	Oar#S20547674	>gi|158819090|ref|NM_001110186.1| Bos taurus keratin associated protein 10-2 (KRTAP10-2), mRNA	6e-55	keratin associated protein 10-2	Bos taurus	A8QW00_BOVIN,KRTAP10-2,KRTAP10-7,MGC139945,		GO:0005856~cytoskeleton,GO:0005882~intermediate filament,GO:0043228~non-membrane-bounded organelle,GO:0043232~intracellular non-membrane-bounded organelle,GO:0044430~cytoskeletal part,GO:0045095~keratin filament,GO:0045111~intermediate filament cytoskelet
CUST_14645_PI425336670	-1.6985	5.79489e-06	0.000504598	124378016	EE867679.1	>gi|124378016|ref|NM_139200.4| Mus musculus cytohesin 1 interacting protein (Cytip), mRNA	2	cytohesin 1 interacting protein	Mus musculus	A130053M09Rik,AI462064,C80816,CBP,CYTIP,PSCDBP,	GO:0030155~regulation of cell adhesion,	GO:0005768~endosome,GO:0005769~early endosome,GO:0005938~cell cortex,
CUST_30484_PI425336670	-1.689	4.65007e-06	0.000442507	297480208	Oar#S34960908	>gi|297480208|ref|XM_002691281.1| PREDICTED: Bos taurus zygin 2-like (LOC100299092), mRNA	0
CUST_28896_PI425336670	-1.6875	1.53706e-05	0.000911258	262118248	Oar#S34886777	>gi|262118248|ref|NM_001166561.1| Bos taurus chromosome 6 open reading frame 115 ortholog (C9H6ORF115), mRNA	0	chromosome 6 open reading frame 115 ortholog	Bos taurus	C9H6ORF115,CF115_BOVIN,MGC128733,
CUST_17859_PI425336670	-1.6835	6.1275e-07	0.000153285	126339014	GO685802.1	>gi|126339014|ref|XM_001362781.1| PREDICTED: Monodelphis domestica similar to transcription factor 20 (LOC100011852), mRNA	0.38	similar to transcription factor 20	Monodelphis domestica	LOC100011852,
CUST_29759_PI425336670	-1.681	5.99321e-06	0.00051007	115497271	Oar#S52773832	>gi|115497271|ref|NM_001075636.1| Bos taurus RNA binding motif protein 23 (RBM23), mRNA	5e-78	RNA binding motif protein 23	Bos taurus	MGC139382,Q0IIK8_BOVIN,RBM23,	GO:0006396~RNA processing,GO:0006397~mRNA processing,GO:0016071~mRNA metabolic process,		GO:0000166~nucleotide binding,GO:0003723~RNA binding,
CUST_27741_PI425336670	-1.6765	0.00300589	0.0248082	115497963	Oar#S52853752	>gi|115497963|ref|NM_001075613.1| Bos taurus transmembrane protein 175 (TMEM175), mRNA	1e-146	transmembrane protein 175	Bos taurus	MGC128440,TM175_BOVIN,TMEM175,		GO:0016021~integral to membrane,GO:0031224~intrinsic to membrane,
CUST_30192_PI425336670	-1.669	5.32101e-05	0.00202659	194211120	Oar#S43081815	>gi|194211120|ref|XM_001493570.2| PREDICTED: Equus caballus similar to MGC152168 protein, transcript variant 1 (LOC100051777), mRNA	0	hypothetical protein LOC100051777	Equus caballus	LOC100051777,ZNF644,
CUST_27153_PI425336670	-1.6685	7.53065e-07	0.000166892	297472647	Oar#S34889257	>gi|297472647|ref|XM_002686024.1| PREDICTED: Bos taurus hypothetical LOC100296489 (LOC100296489), mRNA	0
CUST_28008_PI425336670	-1.668	2.67156e-05	0.00126932	115496092	Oar#S34961888	>gi|115496092|ref|NM_001075374.1| Bos taurus lymphocyte-specific protein 1 (LSP1), mRNA	0	lymphocyte-specific protein 1	Bos taurus	Lsp1,MGC142338,Q0P5E0_BOVIN,	GO:0006935~chemotaxis,GO:0006952~defense response,GO:0007610~behavior,GO:0007626~locomotory behavior,GO:0042330~taxis,
CUST_11876_PI425336670	-1.667	0.000688125	0.0102216	114053098	EE851040.1	>gi|114053098|ref|NM_001046102.1| Bos taurus transmembrane 4 L six family member 5 (TM4SF5), mRNA	5e-166	transmembrane 4 L six family member 5	Bos taurus	MGC137292,T4S5_BOVIN,TM4SF5,		GO:0016021~integral to membrane,GO:0031224~intrinsic to membrane,
CUST_11814_PI425336670	-1.6615	2.11152e-06	0.000280018	157427827	EE853824.1	>gi|157427827|ref|NM_001105351.1| Bos taurus fat storage-inducing transmembrane protein 1 (FITM1), mRNA	0	fat storage-inducing transmembrane protein 1; hypothetical protein LOC100138589	Bos taurus	FIT1,Fitm1,FITM1_BOVIN,LOC100138589,		GO:0005783~endoplasmic reticulum,GO:0016021~integral to membrane,GO:0031224~intrinsic to membrane,
CUST_2555_PI425336670	-1.6615	0.000343267	0.00674703	156630985	EE796711.1	>gi|156630985|ref|NM_004711.4| Homo sapiens synaptogyrin 1 (SYNGR1), transcript variant 1a, mRNA	2e-31	synaptogyrin 1	Homo sapiens	MGC:1939,SYNGR1,	GO:0006605~protein targeting,GO:0006886~intracellular protein transport,GO:0008104~protein localization,GO:0015031~protein transport,GO:0031644~regulation of neurological system process,GO:0034613~cellular protein localization,GO:0044057~regulation of sys	GO:0005886~plasma membrane,GO:0005887~integral to plasma membrane,GO:0008021~synaptic vesicle,GO:0012505~endomembrane system,GO:0012506~vesicle membrane,GO:0016021~integral to membrane,GO:0016023~cytoplasmic membrane-bounded vesicle,GO:0030054~cell juncti
CUST_26172_PI425336670	-1.6605	2.77449e-05	0.00129769	219522053	Oar#S20554042	>gi|219522053|ref|NM_001143737.1| Bos taurus calcitonin (CALCA), mRNA	0	calcitonin	Bos taurus	Calca,ct,		GO:0005576~extracellular region,	GO:0005179~hormone activity,
CUST_18089_PI425336670	-1.6585	9.65653e-06	0.000693192	297472607	EE800144.1	>gi|297472607|ref|XM_002686013.1| PREDICTED: Bos taurus RNA adenosine deaminase-like (ADAR), mRNA	0
CUST_27145_PI425336670	-1.654	1.36895e-06	0.000221147	297492526	Oar#S54866495	>gi|297492526|ref|XM_002699598.1| PREDICTED: Bos taurus SMT3 supressor of mif two 3 homolog 2-like, transcript variant 1 (LOC100297368), mRNA	0
CUST_28668_PI425336670	-1.6465	0.0065382	0.0383273	84000429	Oar#S29721520	>gi|84000429|ref|NM_001038013.1| Ovis aries nudix (nucleoside diphosphate linked moiety X)-type motif 16 (NUDT16), mRNA	0	nudix (nucleoside diphosphate linked moiety X)-type motif 16	Ovis aries	Nudt16,		GO:0005654~nucleoplasm,GO:0005730~nucleolus,GO:0031974~membrane-enclosed lumen,GO:0031981~nuclear lumen,GO:0043228~non-membrane-bounded organelle,GO:0043232~intracellular non-membrane-bounded organelle,GO:0043233~organelle lumen,GO:0070013~intracellular o	GO:0000287~magnesium ion binding,GO:0003723~RNA binding,GO:0030145~manganese ion binding,GO:0043167~ion binding,GO:0043169~cation binding,GO:0046872~metal ion binding,GO:0046914~transition metal ion binding,
CUST_11943_PI425336670	-1.6455	0.000374934	0.00713965	139948940	EE827347.1	>gi|139948940|ref|NM_001083645.1| Bos taurus RAS-like, family 10, member A (RASL10A), mRNA	2e-132	RAS-like, family 10, member A	Bos taurus	A4IFG5_BOVIN,MGC142945,RASL10A,	GO:0007242~intracellular signaling cascade,GO:0007264~small GTPase mediated signal transduction,		GO:0000166~nucleotide binding,GO:0005525~GTP binding,GO:0017076~purine nucleotide binding,GO:0019001~guanyl nucleotide binding,GO:0032553~ribonucleotide binding,GO:0032555~purine ribonucleotide binding,GO:0032561~guanyl ribonucleotide binding,
CUST_11423_PI425336670	-1.6365	0.0013914	0.0156226	149643080	EE747782.1	>gi|149643080|ref|NM_001099211.1| Bos taurus splicing factor 3a, subunit 2, 66kDa (SF3A2), mRNA	6e-113	splicing factor 3a, subunit 2, 66kDa	Bos taurus	MGC138049,SF3A2,SF3A2_BOVIN,	GO:0006396~RNA processing,GO:0006397~mRNA processing,GO:0008380~RNA splicing,GO:0016071~mRNA metabolic process,	GO:0005681~spliceosome,GO:0030529~ribonucleoprotein complex,	GO:0008270~zinc ion binding,GO:0043167~ion binding,GO:0043169~cation binding,GO:0046872~metal ion binding,GO:0046914~transition metal ion binding,	bta03040:Spliceosome,
CUST_30670_PI425336670	-1.6335	1.89758e-05	0.00103749	28461282	Oar#S54869409	>gi|28461282|ref|NM_175830.1| Bos taurus NADH dehydrogenase (ubiquinone) flavoprotein 3, 10kDa (NDUFV3), nuclear gene encoding mitochondrial protein, mRNA	2e-99	NADH dehydrogenase (ubiquinone) flavoprotein 3, 10kDa	Bos taurus	NDUFV3,NDUV3_BOVIN,	GO:0006091~generation of precursor metabolites and energy,GO:0022900~electron transport chain,GO:0055114~oxidation reduction,	GO:0005739~mitochondrion,GO:0005740~mitochondrial envelope,GO:0005743~mitochondrial inner membrane,GO:0019866~organelle inner membrane,GO:0031090~organelle membrane,GO:0031966~mitochondrial membrane,GO:0031967~organelle envelope,GO:0031975~envelope,GO:004		bta00190:Oxidative phosphorylation,bta05010:Alzheimer's disease,bta05012:Parkinson's disease,bta05016:Huntington's disease,
CUST_20547_PI425336670	-1.627	2.88762e-05	0.00132618	165973993	CN824723.1	>gi|165973993|ref|NM_001113728.1| Bos taurus latrophilin 1 (LPHN1), mRNA	0	latrophilin 1	Bos taurus	Lphn1,LPHN1_BOVIN,	GO:0007166~cell surface receptor linked signal transduction,GO:0007186~G-protein coupled receptor protein signaling pathway,GO:0007218~neuropeptide signaling pathway,	GO:0005886~plasma membrane,GO:0016021~integral to membrane,GO:0031224~intrinsic to membrane,	GO:0005529~sugar binding,GO:0030246~carbohydrate binding,
CUST_12231_PI425336670	-1.6265	1.25495e-05	0.000806217	297487411	GO684492.1	>gi|297487411|ref|XM_002696171.1| PREDICTED: Bos taurus zinc activated ligand-gated ion channel-like (ZACN), mRNA	2e-74
CUST_10891_PI425336670	-1.624	7.41937e-06	0.000579185	297489008	DY499917.1	>gi|297489008|ref|XM_002697250.1| PREDICTED: Bos taurus PTK7 protein tyrosine kinase 7 (PTK7), mRNA	0
CUST_25593_PI425336670	-1.6235	0.00038235	0.00723943	297477903	EE841583.1	>gi|297477903|ref|XM_002689670.1| PREDICTED: Bos taurus vacuolar protein sorting 13A-like (LOC100336482), mRNA	0
CUST_30296_PI425336670	-1.6205	4.88189e-06	0.000451959	114051573	Oar#S34927416	>gi|114051573|ref|NM_001046153.1| Bos taurus chromosome 8 open reading frame 33 ortholog (C14H8orf33), mRNA	0	chromosome 8 open reading frame 33 ortholog	Bos taurus	C14H8orf33,C8orf33,CH033_BOVIN,MGC137664,
CUST_11355_PI425336670	-1.62	2.90891e-06	0.000336394	297474083	GO742880.1	>gi|297474083|ref|XM_002687001.1| PREDICTED: Bos taurus aarF domain containing kinase 2 (ADCK2), mRNA	0
CUST_17465_PI425336670	-1.6195	0.000328052	0.00657717	155371862	EE794977.1	>gi|155371862|ref|NM_001101066.1| Bos taurus histone cluster 1, H1d (HIST1H1D), mRNA	0.051	histone cluster 1, H1d; similar to Histone H1.4 (Histone H1b)	Bos taurus	A7MAZ5_BOVIN,HIST1H1D,LOC617854,	GO:0006323~DNA packaging,GO:0006325~chromatin organization,GO:0006333~chromatin assembly or disassembly,GO:0006334~nucleosome assembly,GO:0016584~nucleosome positioning,GO:0031497~chromatin assembly,GO:0034621~cellular macromolecular complex subunit organ	GO:0000785~chromatin,GO:0000786~nucleosome,GO:0005694~chromosome,GO:0032993~protein-DNA complex,GO:0043228~non-membrane-bounded organelle,GO:0043232~intracellular non-membrane-bounded organelle,GO:0044427~chromosomal part,	GO:0003677~DNA binding,
CUST_28822_PI425336670	-1.6195	1.86729e-06	0.000262614	297477893	Oar#S34954265	>gi|297477893|ref|XM_002689655.1| PREDICTED: Bos taurus nicotinamide riboside kinase 1-like, transcript variant 3 (LOC510456), mRNA	2e-31
CUST_10766_PI425336670	-1.617	0.000720492	0.0105606	114588916	CF118636.1	>gi|114588916|ref|XM_001168551.1| PREDICTED: Pan troglodytes coiled-coil domain containing 14, transcript variant 1 (CCDC14), mRNA	0.36	coiled-coil domain containing 14	Pan troglodytes	CCDC14,
CUST_23263_PI425336670	-1.61	1.41218e-05	0.000861302	109460218	EE869962.1	>gi|109460218|ref|XM_574677.2| PREDICTED: Rattus norvegicus similar to 9130011E15Rik protein (RGD1564887), mRNA	0.39	similar to 9130011E15Rik protein	Rattus norvegicus	RGD1564887,
CUST_12247_PI425336670	-1.6075	2.07933e-05	0.00109858	297482729	GO774389.1	>gi|297482729|ref|XM_002693001.1| PREDICTED: Bos taurus centrosomal protein 164kDa (CEP164), mRNA	0
CUST_16012_PI425336670	-1.6015	2.6304e-06	0.000318162	71892423	DY511068.1	>gi|71892423|ref|NM_001030299.1| Bos taurus 5-methyltetrahydrofolate-homocysteine methyltransferase reductase (MTRR), mRNA	0	5-methyltetrahydrofolate-homocysteine methyltransferase reductase	Bos taurus	MTRR,Q4JIJ2_BOVIN,	GO:0055114~oxidation reduction,		GO:0000166~nucleotide binding,GO:0005506~iron ion binding,GO:0009055~electron carrier activity,GO:0010181~FMN binding,GO:0043167~ion binding,GO:0043169~cation binding,GO:0046872~metal ion binding,GO:0046914~transition metal ion binding,GO:0048037~cofactor
CUST_14305_PI425336670	-1.5995	0.00413199	0.0296421	297674936	EE834809.1	>gi|297674936|ref|XM_002815416.1| PREDICTED: Pongo abelii semaphorin-5A-like (LOC100448054), mRNA	4e-05
CUST_20188_PI425336670	-1.5955	6.47489e-05	0.00230403	297485430	CD286067.1	>gi|297485430|ref|XM_002694850.1| PREDICTED: Bos taurus zinc finger protein 536 (ZNF536), mRNA	1e-138
CUST_3060_PI425336670	-1.5935	1.09355e-05	0.000745901	157952214	CD286853.1	>gi|157952214|ref|NM_001109754.1| Homo sapiens protein tyrosine phosphatase, receptor type, B (PTPRB), transcript variant 1, mRNA	4e-78	protein tyrosine phosphatase, receptor type, B	Homo sapiens	DKFZp686E13109,DKFZp686E2262,DKFZp686H15164,FLJ44133,HPTP-BETA,HPTPB,MGC142023,MGC59935,ptpB,PTPRB,R-PTP-beta,VEPTP,	GO:0006470~protein amino acid dephosphorylation,GO:0006793~phosphorus metabolic process,GO:0006796~phosphate metabolic process,GO:0016311~dephosphorylation,	GO:0005886~plasma membrane,GO:0005887~integral to plasma membrane,GO:0016021~integral to membrane,GO:0031224~intrinsic to membrane,GO:0031226~intrinsic to plasma membrane,GO:0044459~plasma membrane part,	GO:0004721~phosphoprotein phosphatase activity,GO:0004725~protein tyrosine phosphatase activity,GO:0016791~phosphatase activity,GO:0019198~transmembrane receptor protein phosphatase activity,	hsa04520:Adherens junction,	P00005:Angiogenesis,
CUST_27972_PI425336670	-1.5915	1.87223e-05	0.00103352	31341358	Oar#S54863350	>gi|31341358|ref|NM_176652.2| Bos taurus NADH dehydrogenase (ubiquinone) Fe-S protein 5, 15kDa (NADH-coenzyme Q reductase) (NDUFS5), nuclear gene encoding mitochondrial protein, mRNA	0	NADH dehydrogenase (ubiquinone) Fe-S protein 5, 15kDa (NADH-coenzyme Q reductase)	Bos taurus	Ndufs5,NDUS5_BOVIN,	GO:0006091~generation of precursor metabolites and energy,GO:0022900~electron transport chain,GO:0055114~oxidation reduction,	GO:0005739~mitochondrion,GO:0005740~mitochondrial envelope,GO:0005743~mitochondrial inner membrane,GO:0019866~organelle inner membrane,GO:0031090~organelle membrane,GO:0031966~mitochondrial membrane,GO:0031967~organelle envelope,GO:0031975~envelope,GO:004		bta00190:Oxidative phosphorylation,bta05010:Alzheimer's disease,bta05012:Parkinson's disease,bta05016:Huntington's disease,
CUST_18349_PI425336670	-1.5865	7.17786e-06	0.000568394	73984760	CF117771.1	>gi|73984760|ref|XM_857259.1| PREDICTED: Canis familiaris similar to myeloid/lymphoid or mixed-lineage leukemia 5, transcript variant 7 (LOC476542), mRNA	0	SET domain containing 5	Canis lupus	SETD5,
CUST_20817_PI425336670	-1.583	0.000830885	0.0116109	297484400	EE836081.1	>gi|297484400|ref|XM_002694283.1| PREDICTED: Bos taurus centromere protein F, 350/400ka (mitosin) (CENPF), mRNA	0
CUST_14732_PI425336670	-1.578	3.62036e-06	0.00038281	187829711	GO724947.1	>gi|187829711|ref|NM_014417.3| Homo sapiens BCL2 binding component 3 (BBC3), transcript variant 4, mRNA	0.031	BCL2 binding component 3	Homo sapiens	bbc3,FLJ42994,JFY1,PUMA,	GO:0001836~release of cytochrome c from mitochondria,GO:0006915~apoptosis,GO:0006917~induction of apoptosis,GO:0006919~activation of caspase activity,GO:0006974~response to DNA damage stimulus,GO:0007005~mitochondrion organization,GO:0007242~intracellular	GO:0005739~mitochondrion,GO:0005740~mitochondrial envelope,GO:0005741~mitochondrial outer membrane,GO:0019867~outer membrane,GO:0031090~organelle membrane,GO:0031966~mitochondrial membrane,GO:0031967~organelle envelope,GO:0031968~organelle outer membrane,		hsa04115:p53 signaling pathway,hsa05016:Huntington's disease,
CUST_13144_PI425336670	-1.568	4.33166e-05	0.00175504	84579858	DY480046.1	>gi|84579858|ref|NM_001038681.1| Bos taurus xeroderma pigmentosum, complementation group A (XPA), mRNA	0	xeroderma pigmentosum, complementation group A	Bos taurus	MGC134264,Q2TBG4_BOVIN,XPA,	GO:0006259~DNA metabolic process,GO:0006281~DNA repair,GO:0006289~nucleotide-excision repair,GO:0006917~induction of apoptosis,GO:0006974~response to DNA damage stimulus,GO:0006979~response to oxidative stress,GO:0007242~intracellular signaling cascade,GO		GO:0000166~nucleotide binding,GO:0003677~DNA binding,GO:0003684~damaged DNA binding,GO:0019904~protein domain specific binding,GO:0042802~identical protein binding,GO:0042803~protein homodimerization activity,GO:0046983~protein dimerization activity,	bta03420:Nucleotide excision repair,
CUST_27542_PI425336670	-1.5625	2.83428e-05	0.00131079	114677204	Oar#S54865734	>gi|114677204|ref|XM_512652.2| PREDICTED: Pan troglodytes suppressor of Ty 5 homolog (SUPT5H), mRNA	0	suppressor of Ty 5 homolog (S. cerevisiae)	Pan troglodytes	SUPT5H,
CUST_30036_PI425336670	-1.5625	5.41848e-06	0.000482274	194227598	Oar#S35009065	>gi|194227598|ref|XM_001502154.2| PREDICTED: Equus caballus mitogen-activated protein kinase kinase kinase 7 interacting protein 2 (MAP3K7IP2), mRNA	0	mitogen-activated protein kinase kinase kinase 7 interacting protein 2	Equus caballus	map3k7ip2,				ecb04010:MAPK signaling pathway,ecb04620:Toll-like receptor signaling pathway,ecb04621:NOD-like receptor signaling pathway,
CUST_18806_PI425336670	-1.5545	0.00258482	0.0227352	297458160	EE805512.1	>gi|297458160|ref|XM_001787461.2| PREDICTED: Bos taurus downstream neighbor of SON-like (DONSON), mRNA	5e-61
CUST_23241_PI425336670	-1.554	3.02387e-05	0.00136801	116004234	EE770067.1	>gi|116004234|ref|NM_001077007.1| Bos taurus hypothetical protein MGC127919 (MGC127919), mRNA	1e-143	hypothetical protein MGC127919	Bos taurus	MGC127919,Q3SYS5_BOVIN,
CUST_13330_PI425336670	-1.551	0.00658641	0.0385006	297483425	EE852183.1	>gi|297483425|ref|XM_002693524.1| PREDICTED: Bos taurus four jointed box 1-like (LOC100297910), partial mRNA	0
CUST_17176_PI425336670	-1.551	1.43296e-05	0.000866626	297304534	DY521548.1	>gi|297304534|ref|XM_001095802.2| PREDICTED: Macaca mulatta TSC22 domain family, member 3, transcript variant 2 (TSC22D3), mRNA	1.4
CUST_19023_PI425336670	-1.55	5.00349e-05	0.00193923	239753729	EE832705.1	>gi|239753729|ref|XM_002345703.1| PREDICTED: Homo sapiens hypothetical protein LOC100293213 (LOC100293213), mRNA	1e-16	hypothetical protein LOC100293213	Homo sapiens	LOC100293213,
CUST_26017_PI425336670	-1.5385	9.46126e-05	0.00302733	297482653	Oar#S20547865	>gi|297482653|ref|XM_002692963.1| PREDICTED: Bos taurus solute carrier family 35, member F2-like (LOC533008), mRNA	4e-82
CUST_13306_PI425336670	-1.5355	4.96052e-06	0.000456272	297482476	GO692271.1	>gi|297482476|ref|XM_002692797.1| PREDICTED: Bos taurus hypothetical protein LOC614279 (MGC133632), mRNA	3e-139
CUST_293_PI425336670	-1.534	1.87187e-05	0.00103352	126314483	CN823590.1	>gi|126314483|ref|XM_001378590.1| PREDICTED: Monodelphis domestica similar to Homeobox protein cut-like 1 (CCAAT displacement protein) (CDP) (LOC100028646), mRNA	0.48	similar to Homeobox protein cut-like 1 (CCAAT displacement protein) (CDP)	Monodelphis domestica	LOC100028646,
CUST_19603_PI425336670	-1.531	0.000563381	0.00917328	297489961	DY512834.1	>gi|297489961|ref|XM_002697921.1| PREDICTED: Bos taurus erv1-like growth factor-like (GFER), mRNA	3e-67
CUST_2758_PI425336670	-1.531	7.87779e-05	0.00263458	154707907	EE778089.1	>gi|154707907|ref|NM_001099095.1| Bos taurus granzyme A (granzyme 1, cytotoxic T-lymphocyte-associated serine esterase 3) (GZMA), mRNA	2e-09	granzyme A (granzyme 1, cytotoxic T-lymphocyte-associated serine esterase 3)	Bos taurus	A5PK33_BOVIN,GZMA,MGC157236,	GO:0006508~proteolysis,		GO:0004175~endopeptidase activity,GO:0004252~serine-type endopeptidase activity,GO:0008233~peptidase activity,GO:0008236~serine-type peptidase activity,GO:0017171~serine hydrolase activity,GO:0070011~peptidase activity, acting on L-amino acid peptides,	bta04080:Neuroactive ligand-receptor interaction,
CUST_12873_PI425336670	-1.527	1.14308e-06	0.000200673	126339434	EE759513.1	>gi|126339434|ref|XM_001371008.1| PREDICTED: Monodelphis domestica similar to mKIAA1466 protein (LOC100017506), mRNA	0.034	similar to mKIAA1466 protein	Monodelphis domestica	LOC100017506,
CUST_23724_PI425336670	-1.526	1.39376e-05	0.00086059	114051082	GO687844.1	>gi|114051082|ref|NM_001046620.1| Bos taurus mitochondrial antiviral signaling protein (MAVS), nuclear gene encoding mitochondrial protein, mRNA	5e-113	similar to Virus-induced signaling adapter; mitochondrial antiviral signaling protein	Bos taurus	LOC782671,MAVS,MGC137656,Q2KHZ7_BOVIN,Visa,	GO:0009967~positive regulation of signal transduction,GO:0010627~regulation of protein kinase cascade,GO:0010647~positive regulation of cell communication,GO:0010740~positive regulation of protein kinase cascade,GO:0043122~regulation of I-kappaB kinase/NF			bta04622:RIG-I-like receptor signaling pathway,bta04623:Cytosolic DNA-sensing pathway,
CUST_14146_PI425336670	-1.522	2.27035e-05	0.00116095	297488380	EE821844.1	>gi|297488380|ref|XM_002696920.1| PREDICTED: Bos taurus eomesodermin homolog (Xenopus laevis) (EOMES), mRNA	0
CUST_29914_PI425336670	-1.521	4.71471e-05	0.00186896	223717979	Oar#S34915204	>gi|223717979|ref|NM_016120.3| Homo sapiens ring finger protein, LIM domain interacting (RLIM), transcript variant 1, mRNA	8e-93	ring finger protein, LIM domain interacting; similar to ring finger protein (C3H2C3 type) 6	Homo sapiens	DKFZp686N06224,FLJ25923,FLJ41093,FLJ42887,FLJ45986,LOC645453,MGC15161,ny-ren-43,RLIM,RNF12,	GO:0006350~transcription,GO:0006508~proteolysis,GO:0009057~macromolecule catabolic process,GO:0009890~negative regulation of biosynthetic process,GO:0010558~negative regulation of macromolecule biosynthetic process,GO:0010605~negative regulation of macrom	GO:0005654~nucleoplasm,GO:0017053~transcriptional repressor complex,GO:0031974~membrane-enclosed lumen,GO:0031981~nuclear lumen,GO:0043233~organelle lumen,GO:0044451~nucleoplasm part,GO:0070013~intracellular organelle lumen,	GO:0003712~transcription cofactor activity,GO:0003714~transcription corepressor activity,GO:0004842~ubiquitin-protein ligase activity,GO:0008134~transcription factor binding,GO:0008270~zinc ion binding,GO:0016564~transcription repressor activity,GO:001687
CUST_22203_PI425336670	-1.52	0.000349384	0.00681052	297484749	EE869379.1	>gi|297484749|ref|XM_002694483.1| PREDICTED: Bos taurus hypothetical LOC100296338 (LOC100296338), mRNA	0.0001
CUST_12344_PI425336670	-1.5165	2.55101e-06	0.000314317	289547499	CF116369.1	>gi|289547499|ref|NM_000036.2| Homo sapiens adenosine monophosphate deaminase 1 (AMPD1), transcript variant 1, mRNA	0.2
CUST_10852_PI425336670	-1.516	1.22078e-05	0.000793529	157279726	EE750227.1	>gi|157279726|ref|NM_001031771.2| Bos taurus calcineurin-like phosphoesterase domain containing 1 (CPPED1), mRNA	0.004	calcineurin-like phosphoesterase domain containing 1	Bos taurus	Cpped1,CPPED_BOVIN,FLJ11151,MGC154988,			GO:0043167~ion binding,GO:0043169~cation binding,GO:0046872~metal ion binding,
CUST_1071_PI425336670	-1.515	6.50083e-05	0.00230573	295852327	EE853235.1	>gi|295852327|ref|XR_086165.2| PREDICTED: Rattus norvegicus similar to zinc finger protein 458 (LOC365723), miscRNA	0.55
CUST_23498_PI425336670	-1.514	0.000338057	0.00668842	297476086	EE818179.1	>gi|297476086|ref|XM_002688423.1| PREDICTED: Bos taurus hypothetical LOC513470 (LOC513470), mRNA	1e-91
CUST_27954_PI425336670	-1.508	0.000122525	0.00355527	73994882	Oar#S34960968	>gi|73994882|ref|XM_859772.1| PREDICTED: Canis familiaris similar to RNA-binding protein EWS, transcript variant 5 (LOC609786), mRNA	0	similar to RNA-binding protein EWS; Ewing sarcoma breakpoint region 1; hypothetical protein LOC608813; similar to Ewing sarcoma breakpoint region 1 isoform EWS	Canis lupus	EWSR1,LOC480971,LOC482298,LOC488393,LOC607046,LOC607292,LOC607391,LOC608813,LOC608862,LOC609842,LOC610876,LOC612619,XM_844585.1,XM_848438.1,XM_850351.1,XM_853002.1,XM_860053.1,
CUST_10165_PI425336670	-1.5075	0.000240777	0.00544195	297288876	BQ834961.1	>gi|297288876|ref|XM_001098920.2| PREDICTED: Macaca mulatta tissue factor pathway inhibitor 2, transcript variant 2 (TFPI2), mRNA	6.5
CUST_26912_PI425336670	-1.5075	0.00392117	0.0287289	168693440	Oar#S43002700	>gi|168693440|ref|NM_001114764.1| Ovis aries CD9 molecule (CD9), mRNA	0	CD9 molecule	Ovis aries	CD9,		GO:0016021~integral to membrane,GO:0031224~intrinsic to membrane,
CUST_2801_PI425336670	-1.5075	1.71379e-05	0.000977392	297281165	EE860715.1	>gi|297281165|ref|XM_001110410.2| PREDICTED: Macaca mulatta v-type proton ATPase subunit G 3-like, transcript variant 2 (LOC710372), mRNA	0.058
CUST_16465_PI425336670	-1.507	0.00326798	0.0260277	149264400	CX765890.1	>gi|149264400|ref|XR_034146.1| PREDICTED: Mus musculus similar to WD repeat domain 77 (LOC666553), misc RNA	0.069	WD repeat domain 77; predicted gene 15528	Mus musculus	2610003I18Rik,2610312E17Rik,C79984,EG666553,GM15528,OTTMUSG00000023272,p44/MEP50,WDR77,	GO:0001655~urogenital system development,GO:0002065~columnar/cuboidal epithelial cell differentiation,GO:0002067~glandular epithelial cell differentiation,GO:0003006~reproductive developmental process,GO:0006355~regulation of transcription, DNA-dependent,		GO:0003712~transcription cofactor activity,GO:0003713~transcription coactivator activity,GO:0008134~transcription factor binding,GO:0016563~transcription activator activity,GO:0030374~ligand-dependent nuclear receptor transcription coactivator activity,GO
CUST_24347_PI425336670	-1.506	8.85247e-06	0.000653954	262073111	EE757416.1	>gi|262073111|ref|NM_001166523.1| Bos taurus mitochondrial methionyl-tRNA formyltransferase (MTFMT), nuclear gene encoding mitochondrial protein, mRNA	0	mitochondrial methionyl-tRNA formyltransferase	Bos taurus	FMT_BOVIN,MTFMT,	GO:0006412~translation,	GO:0005739~mitochondrion,	GO:0004372~glycine hydroxymethyltransferase activity,GO:0004479~methionyl-tRNA formyltransferase activity,	bta00670:One carbon pool by folate,bta00970:Aminoacyl-tRNA biosynthesis,
CUST_29685_PI425336670	-1.5015	4.22754e-05	0.00173198	241666463	Oar#S34885784	>gi|241666463|ref|NM_001162427.1| Homo sapiens tuberous sclerosis 1 (TSC1), transcript variant 4, mRNA	0.002	tuberous sclerosis 1	Homo sapiens	KIAA0243,Lam,MGC86987,TSC,TSC1,	GO:0001508~regulation of action potential,GO:0001655~urogenital system development,GO:0001822~kidney development,GO:0001838~embryonic epithelial tube formation,GO:0001841~neural tube formation,GO:0001843~neural tube closure,GO:0001952~regulation of cell-m	GO:0000267~cell fraction,GO:0005624~membrane fraction,GO:0005626~insoluble fraction,GO:0005792~microsome,GO:0005829~cytosol,GO:0005856~cytoskeleton,GO:0005884~actin filament,GO:0005938~cell cortex,GO:0015629~actin cytoskeleton,GO:0019898~extrinsic to memb	GO:0030695~GTPase regulator activity,GO:0032794~GTPase activating protein binding,GO:0047485~protein N-terminus binding,GO:0051087~chaperone binding,GO:0060589~nucleoside-triphosphatase regulator activity,	hsa04150:mTOR signaling pathway,hsa04910:Insulin signaling pathway,	P00033:Insulin/IGF pathway-protein kinase B signaling cascade,P04397:p53 pathway by glucose deprivation,
CUST_11493_PI425336670	-1.4945	0.000125002	0.00359242	297283991	EE823315.1	>gi|297283991|ref|XM_002808299.1| PREDICTED: Macaca mulatta chromodomain-helicase-DNA-binding protein 9-like (LOC696367), mRNA	0.6
CUST_27806_PI425336670	-1.494	4.80504e-05	0.00189251	70778727	Oar#S34995068	>gi|70778727|ref|NM_001025322.1| Bos taurus eukaryotic translation initiation factor 3, subunit H (EIF3H), mRNA	0	eukaryotic translation initiation factor 3, subunit H	Bos taurus	EIF3H,EIF3H_BOVIN,eif3s3,	GO:0006412~translation,GO:0006413~translational initiation,	GO:0005852~eukaryotic translation initiation factor 3 complex,	GO:0003743~translation initiation factor activity,GO:0008135~translation factor activity, nucleic acid binding,
CUST_2184_PI425336670	-1.493	3.47463e-06	0.000372519	297481432	EE850152.1	>gi|297481432|ref|XM_002692066.1| PREDICTED: Bos taurus protein kinase C, theta (PRKCQ), mRNA	3e-171
CUST_28305_PI425336670	-1.4915	0.000665053	0.0100098	62751338	Oar#S34944191	>gi|62751338|ref|NM_001015615.1| Bos taurus proteasome (prosome, macropain) subunit, beta type, 2 (PSMB2), mRNA	0	proteasome (prosome, macropain) subunit, beta type, 2	Bos taurus	PSB2_BOVIN,PSMB2,	GO:0006508~proteolysis,GO:0009057~macromolecule catabolic process,GO:0030163~protein catabolic process,GO:0044257~cellular protein catabolic process,GO:0044265~cellular macromolecule catabolic process,GO:0051603~proteolysis involved in cellular protein ca	GO:0000502~proteasome complex,GO:0005839~proteasome core complex,	GO:0004175~endopeptidase activity,GO:0004298~threonine-type endopeptidase activity,GO:0008233~peptidase activity,GO:0070003~threonine-type peptidase activity,GO:0070011~peptidase activity, acting on L-amino acid peptides,	bta03050:Proteasome,
CUST_19512_PI425336670	-1.4865	0.000678261	0.0101435	297484649	DY496753.1	>gi|297484649|ref|XM_002694442.1| PREDICTED: Bos taurus zinc finger protein 605 (ZNF605), mRNA	7e-28
CUST_17568_PI425336670	-1.486	6.85369e-06	0.000556479	122692528	FE033039.1	>gi|122692528|ref|NM_001080259.1| Bos taurus chromosome 18 open reading frame 19 ortholog (C24H18orf19), mRNA	3e-132	chromosome 18 open reading frame 19 ortholog	Bos taurus	C18orf19,C24H18orf19,CR019_BOVIN,MGC143384,		GO:0016021~integral to membrane,GO:0031224~intrinsic to membrane,
CUST_13091_PI425336670	-1.4855	1.17783e-05	0.00077536	194228209	EE771694.1	>gi|194228209|ref|XM_001489186.2| PREDICTED: Equus caballus calpain 6 (CAPN6), mRNA	9e-105	calpain 6	Equus caballus	CAPN6,
CUST_18195_PI425336670	-1.485	6.90095e-06	0.000557155	297492227	GT873456.1	>gi|297492227|ref|XM_002699366.1| PREDICTED: Bos taurus phosphatidylinositol transfer protein, membrane-associated 1-like (PITPNM1), mRNA	0
CUST_20907_PI425336670	-1.4845	1.10488e-05	0.000746098	94966945	GO723429.1	>gi|94966945|ref|NM_001040576.1| Bos taurus protein tyrosine phosphatase, non-receptor type 7 (PTPN7), mRNA	1e-61	protein tyrosine phosphatase, non-receptor type 7	Bos taurus	A6QPE0_BOVIN,PTPN7,	GO:0006470~protein amino acid dephosphorylation,GO:0006793~phosphorus metabolic process,GO:0006796~phosphate metabolic process,GO:0016311~dephosphorylation,		GO:0004721~phosphoprotein phosphatase activity,GO:0004725~protein tyrosine phosphatase activity,GO:0016791~phosphatase activity,	bta04010:MAPK signaling pathway,
CUST_21608_PI425336670	-1.484	6.03232e-06	0.000511218	41386787	GT642877.1	>gi|41386787|ref|NM_174311.1| Bos taurus erythrocyte membrane protein band 4.1 (elliptocytosis 1, RH-linked) (EPB41), mRNA	0	erythrocyte membrane protein band 4.1 (elliptocytosis 1, RH-linked)	Bos taurus	41_BOVIN,EPB41,	GO:0007010~cytoskeleton organization,GO:0030029~actin filament-based process,GO:0030036~actin cytoskeleton organization,GO:0030865~cortical cytoskeleton organization,GO:0030866~cortical actin cytoskeleton organization,	GO:0005856~cytoskeleton,GO:0005938~cell cortex,GO:0019898~extrinsic to membrane,GO:0043228~non-membrane-bounded organelle,GO:0043232~intracellular non-membrane-bounded organelle,	GO:0003779~actin binding,GO:0005198~structural molecule activity,GO:0008092~cytoskeletal protein binding,	bta04530:Tight junction,	P05912:Dopamine receptor mediated signaling pathway,
CUST_17650_PI425336670	-1.4835	0.000329578	0.00659575	254588124	EE846065.1	>gi|254588124|ref|NM_133735.2| Mus musculus pentatricopeptide repeat domain 1 (Ptcd1), mRNA	0.028	pentatricopeptide repeat domain 1	Mus musculus	1110069M14Rik,MGC102367,PTCD1,
CUST_30625_PI425336670	-1.4825	1.7764e-05	0.00100271	297475633	Oar#S34984609	>gi|297475633|ref|XM_002688081.1| PREDICTED: Bos taurus sec24-like (SEC24B), mRNA	0
CUST_20190_PI425336670	-1.481	6.04297e-05	0.00221268	297481187	GO755858.1	>gi|297481187|ref|XM_002691886.1| PREDICTED: Bos taurus DIS3 mitotic control homolog (S. cerevisiae) (DIS3), mRNA	2e-108
CUST_29970_PI425336670	-1.4765	4.43318e-05	0.00178812	296278222	Oar#S34906575	>gi|296278222|ref|NM_001178142.1| Homo sapiens transcription factor Dp-2 (E2F dimerization partner 2) (TFDP2), transcript variant 6, mRNA	2e-84
CUST_11096_PI425336670	-1.4735	0.0002372	0.00539434	297472324	CF116320.1	>gi|297472324|ref|XM_002685794.1| PREDICTED: Bos taurus intermediate filament family orphan 2-like (IFFO2), mRNA	3e-112
CUST_24612_PI425336670	-1.4735	3.4367e-06	0.000369806	293360194	EE869563.1	>gi|293360194|ref|XM_002729688.1| PREDICTED: Rattus norvegicus rCG64219-like (LOC100360367), mRNA	0.14
CUST_2258_PI425336670	-1.473	0.000184428	0.00457206	194679690	DY521408.1	>gi|194679690|ref|XM_867606.3| PREDICTED: Bos taurus dual specificity phosphatase 8 (DUSP8), mRNA	5e-26	dual specificity phosphatase 8	Bos taurus	DUSP8,				bta04010:MAPK signaling pathway,
CUST_19525_PI425336670	-1.472	0.00152109	0.0164963	194687353	EE857757.1	>gi|194687353|ref|XM_001256063.2| PREDICTED: Bos taurus NIMA-related kinase 3-like (LOC789263), partial mRNA	3e-114	similar to NIMA (never in mitosis gene a)-related kinase 3; NIMA (never in mitosis gene a)-related kinase 3	Bos taurus	A4IFF6_BOVIN,LOC789263,MGC143098,NEK3,	GO:0006468~protein amino acid phosphorylation,GO:0006793~phosphorus metabolic process,GO:0006796~phosphate metabolic process,GO:0016310~phosphorylation,		GO:0000166~nucleotide binding,GO:0001882~nucleoside binding,GO:0001883~purine nucleoside binding,GO:0004672~protein kinase activity,GO:0004674~protein serine/threonine kinase activity,GO:0004713~protein tyrosine kinase activity,GO:0005524~ATP binding,GO:0
CUST_27149_PI425336670	-1.4705	0.00178943	0.0182128	84000280	Oar#S54865131	>gi|84000280|ref|NM_001038157.1| Bos taurus zinc finger protein 330 (ZNF330), mRNA	0	zinc finger protein 330	Bos taurus	MGC134446,ZN330_BOVIN,ZNF330,		GO:0000775~chromosome, centromeric region,GO:0005694~chromosome,GO:0005730~nucleolus,GO:0031974~membrane-enclosed lumen,GO:0031981~nuclear lumen,GO:0043228~non-membrane-bounded organelle,GO:0043232~intracellular non-membrane-bounded organelle,GO:0043233~o	GO:0008270~zinc ion binding,GO:0043167~ion binding,GO:0043169~cation binding,GO:0046872~metal ion binding,GO:0046914~transition metal ion binding,
CUST_25731_PI425336670	-1.4695	2.01088e-05	0.00107272	114431247	CU652118.1	>gi|114431247|ref|NM_001009899.2| Homo sapiens KIAA2018 (KIAA2018), mRNA	7e-11	KIAA2018	Homo sapiens	DKFZp781O0144,KIAA2018,	GO:0045449~regulation of transcription,		GO:0003677~DNA binding,GO:0004571~mannosyl-oligosaccharide 1,2-alpha-mannosidase activity,GO:0005509~calcium ion binding,GO:0015923~mannosidase activity,GO:0015924~mannosyl-oligosaccharide mannosidase activity,GO:0030528~transcription regulator activity,G
CUST_29642_PI425336670	-1.4695	2.27735e-05	0.00116095	297476723	Oar#S34961979	>gi|297476723|ref|XM_002688878.1| PREDICTED: Bos taurus myosin IF-like (MYO1F), mRNA	0
CUST_25705_PI425336670	-1.469	2.35516e-05	0.00118012	48675382	DY518594.1	>gi|48675382|ref|NM_001001598.1| Bos taurus prolyl 4-hydroxylase, alpha polypeptide III (P4HA3), mRNA	0	prolyl 4-hydroxylase, alpha polypeptide III	Bos taurus	P4HA3,P4HA3_BOVIN,	GO:0055114~oxidation reduction,	GO:0005783~endoplasmic reticulum,GO:0005788~endoplasmic reticulum lumen,GO:0031974~membrane-enclosed lumen,GO:0043233~organelle lumen,GO:0044432~endoplasmic reticulum part,GO:0070013~intracellular organelle lumen,	GO:0004656~procollagen-proline 4-dioxygenase activity,GO:0005506~iron ion binding,GO:0016701~oxidoreductase activity, acting on single donors with incorporation of molecular oxygen,GO:0016702~oxidoreductase activity, acting on single donors with incorpora	bta00330:Arginine and proline metabolism,
CUST_14315_PI425336670	-1.4645	0.00108034	0.0135539	156120488	EE794185.1	>gi|156120488|ref|NM_001101920.1| Bos taurus ring finger protein 122 (RNF122), mRNA	8e-162	ring finger protein 122	Bos taurus	A7MB42_BOVIN,MGC166001,RNF122,			GO:0008270~zinc ion binding,GO:0043167~ion binding,GO:0043169~cation binding,GO:0046872~metal ion binding,GO:0046914~transition metal ion binding,
CUST_26173_PI425336670	-1.4625	0.000266368	0.00577753	61888871	Oar#S20554041	>gi|61888871|ref|NM_001013596.1| Bos taurus cytochrome P450, subfamily XXI (steroid 21-hydroxylase) (CYP21), mRNA	0	cytochrome P450, subfamily XXI (steroid 21-hydroxylase)	Bos taurus	CYP21,	GO:0006694~steroid biosynthetic process,GO:0008202~steroid metabolic process,GO:0008610~lipid biosynthetic process,GO:0055114~oxidation reduction,	GO:0000267~cell fraction,GO:0005624~membrane fraction,GO:0005626~insoluble fraction,GO:0005783~endoplasmic reticulum,GO:0005792~microsome,GO:0019898~extrinsic to membrane,GO:0042598~vesicular fraction,	GO:0004509~steroid 21-monooxygenase activity,GO:0005496~steroid binding,GO:0005506~iron ion binding,GO:0008289~lipid binding,GO:0008395~steroid hydroxylase activity,GO:0009055~electron carrier activity,GO:0020037~heme binding,GO:0043167~ion binding,GO:004	bta00140:Steroid hormone biosynthesis,
CUST_27023_PI425336670	-1.4555	4.88626e-06	0.000451959	297670505	Oar#S20694688	>gi|297670505|ref|XR_093101.1| PREDICTED: Pongo abelii omega-amidase NIT2-like (LOC100441018), miscRNA	3e-09
CUST_10510_PI425336670	-1.4535	0.00802622	0.0433345	126165211	CD288064.1	>gi|126165211|ref|NM_001081728.1| Bos taurus protein phosphatase 2, regulatory subunit B', alpha (PPP2R5A), mRNA	3e-112	protein phosphatase 2, regulatory subunit B', alpha isoform	Bos taurus	A2VDZ0_BOVIN,MGC138101,PPP2R5A,		GO:0000159~protein phosphatase type 2A complex,GO:0008287~protein serine/threonine phosphatase complex,	GO:0008601~protein phosphatase type 2A regulator activity,GO:0019208~phosphatase regulator activity,GO:0019888~protein phosphatase regulator activity,	bta04114:Oocyte meiosis,bta04310:Wnt signaling pathway,
CUST_25380_PI425336670	-1.4535	2.08429e-05	0.00109945	197098079	EE755653.1	>gi|197098079|ref|NM_001131592.1| Pongo abelii SERTA domain containing 2 (SERTAD2), mRNA	2e-36	SERTA domain containing 2	Pongo abelii	DKFZp469G0211,SERTAD2,	GO:0006355~regulation of transcription, DNA-dependent,GO:0009891~positive regulation of biosynthetic process,GO:0010557~positive regulation of macromolecule biosynthetic process,GO:0010604~positive regulation of macromolecule metabolic process,GO:0010628~		GO:0003712~transcription cofactor activity,GO:0003713~transcription coactivator activity,GO:0008134~transcription factor binding,GO:0016563~transcription activator activity,GO:0030528~transcription regulator activity,
CUST_21724_PI425336670	-1.4485	2.91356e-06	0.000336394	297279080	EE841179.1	>gi|297279080|ref|XM_001109871.2| PREDICTED: Macaca mulatta heparan sulfate 2-O-sulfotransferase 1, transcript variant 2 (HS2ST1), mRNA	8e-06
CUST_18597_PI425336670	-1.4475	8.08901e-06	0.00061404	293357853	EE869284.1	>gi|293357853|ref|XM_215984.5| PREDICTED: Rattus norvegicus integrin, alpha 6, transcript variant 2 (Itga6), mRNA	1.8
CUST_14030_PI425336670	-1.447	0.00815336	0.0437607	297489012	EE848627.1	>gi|297489012|ref|XR_084552.1| PREDICTED: Bos taurus ariadne homolog 2-like (LOC540077), miscRNA	4e-106
CUST_2765_PI425336670	-1.446	0.000355691	0.00687613	114052181	EE776045.1	>gi|114052181|ref|NM_001046369.1| Bos taurus mitogen-activated protein kinase 9 (MAPK9), mRNA	0	mitogen-activated protein kinase 9	Bos taurus	MAPK9,MGC137545,Q2KI72_BOVIN,	GO:0006468~protein amino acid phosphorylation,GO:0006793~phosphorus metabolic process,GO:0006796~phosphate metabolic process,GO:0006917~induction of apoptosis,GO:0008624~induction of apoptosis by extracellular signals,GO:0010035~response to inorganic subs		GO:0000166~nucleotide binding,GO:0001882~nucleoside binding,GO:0001883~purine nucleoside binding,GO:0004672~protein kinase activity,GO:0004674~protein serine/threonine kinase activity,GO:0004707~MAP kinase activity,GO:0005524~ATP binding,GO:0017076~purine	bta04010:MAPK signaling pathway,bta04012:ErbB signaling pathway,bta04310:Wnt signaling pathway,bta04510:Focal adhesion,bta04620:Toll-like receptor signaling pathway,bta04621:NOD-like receptor signaling pathway,bta04622:RIG-I-like receptor signaling pathwa	P00003:Alzheimer disease-amyloid secretase pathway,P00005:Angiogenesis,P00006:Apoptosis signaling pathway,P00010:B cell activation,P00018:EGF receptor signaling pathway,P00020:FAS signaling pathway,P00021:FGF signaling pathway,P00029:Huntington disease,P0
CUST_19619_PI425336670	-1.4425	0.00119032	0.0142893	297678917	GO754972.1	>gi|297678917|ref|XM_002817256.1| PREDICTED: Pongo abelii FYN oncogene related to SRC, FGR, YES, transcript variant 2 (FYN), mRNA	0
CUST_27224_PI425336670	-1.433	0.00220843	0.0207584	297471048	Oar#S52780777	>gi|297471048|ref|XM_002684874.1| PREDICTED: Bos taurus eIF4GI protein, transcript variant 2 (EIF4GI), mRNA	0
CUST_24084_PI425336670	-1.4315	3.37191e-05	0.00147121	289342602	EE869678.1	>gi|289342602|ref|NM_001172594.1| Bos taurus ATPase, Ca++ transporting, plasma membrane 4 (ATP2B4), mRNA	1e-41
CUST_19879_PI425336670	-1.4285	1.50216e-05	0.000896978	109096698	EE756048.1	>gi|109096698|ref|XM_001090180.1| PREDICTED: Macaca mulatta solute carrier family 4, sodium bicarbonate cotransporter, member 8, transcript variant 7 (SLC4A8), mRNA	0.1	solute carrier family 4, sodium bicarbonate cotransporter, member 8	Macaca mulatta	SLC4A8,
CUST_26455_PI425336670	-1.4285	0.000134711	0.00376975	195539530	Oar#S20553631	>gi|195539530|ref|NM_001130763.1| Bos taurus hypothetical protein LOC786254 (LOC786254), mRNA	5e-151	hypothetical protein LOC786254	Bos taurus	LOC786254,					P00053:T cell activation,
CUST_25106_PI425336670	-1.427	0.000189819	0.00464986	110665731	EE792037.1	>gi|110665731|ref|NM_007666.3| Mus musculus cadherin 6 (Cdh6), mRNA	0.011	cadherin 6	Mus musculus	CAD6,cadherin-6,CDH6,K-cadherin,MGC129338,MGC129360,	GO:0003006~reproductive developmental process,GO:0007155~cell adhesion,GO:0007156~homophilic cell adhesion,GO:0007548~sex differentiation,GO:0008406~gonad development,GO:0008585~female gonad development,GO:0016337~cell-cell adhesion,GO:0022610~biological	GO:0005886~plasma membrane,GO:0016021~integral to membrane,GO:0031224~intrinsic to membrane,	GO:0005509~calcium ion binding,GO:0043167~ion binding,GO:0043169~cation binding,GO:0046872~metal ion binding,		P00012:Cadherin signaling pathway,P00057:Wnt signaling pathway,
CUST_29096_PI425336670	-1.4265	0.000348977	0.00681052	78369511	Oar#S35007666	>gi|78369511|ref|NM_001035437.1| Bos taurus transmembrane protein 14C (TMEM14C), mRNA	0	transmembrane protein 14C	Bos taurus	MGC126931,TM14C_BOVIN,Tmem14c,		GO:0005739~mitochondrion,GO:0016021~integral to membrane,GO:0031224~intrinsic to membrane,
CUST_24043_PI425336670	-1.4255	6.12103e-05	0.00223093	161760624	DY502889.1	>gi|161760624|ref|NM_001075526.2| Bos taurus ATP-binding cassette, sub-family B (MDR/TAP), member 8 (ABCB8), nuclear gene encoding mitochondrial protein, mRNA	2e-110	ATP-binding cassette, sub-family B (MDR/TAP), member 8	Bos taurus	ABCB8,	GO:0055085~transmembrane transport,	GO:0016021~integral to membrane,GO:0031224~intrinsic to membrane,	GO:0000166~nucleotide binding,GO:0001882~nucleoside binding,GO:0001883~purine nucleoside binding,GO:0005524~ATP binding,GO:0015399~primary active transmembrane transporter activity,GO:0015405~P-P-bond-hydrolysis-driven transmembrane transporter activity,G	bta02010:ABC transporters,
CUST_15919_PI425336670	-1.4225	4.39029e-06	0.000427645	297493092	EE802879.1	>gi|297493092|ref|XM_002700069.1| PREDICTED: Bos taurus ELK1, member of ETS oncogene family-like (ELK1), mRNA	0
CUST_26698_PI425336670	-1.421	0.00507609	0.0332806	139948631	Oar#S20553287	>gi|139948631|ref|NM_001083800.1| Bos taurus immunoglobulin lambda-like polypeptide 1 (IGLL1), mRNA	2e-54	immunoglobulin lambda-like polypeptide 1	Bos taurus	IGLL1,MGC151892,
CUST_14007_PI425336670	-1.42	6.72599e-06	0.000552485	297479653	EE848752.1	>gi|297479653|ref|XM_002690886.1| PREDICTED: Bos taurus regulatory factor X, 7 (RFX7), mRNA	9e-65
CUST_26582_PI425336670	-1.4185	0.00708961	0.0402175	166999226	Oar#S34963036	>gi|166999226|ref|NM_001007810.3| Bos taurus complement component 5a receptor 1 (C5AR1), mRNA	0	complement component 5a receptor 1	Bos taurus	C5AR1,C5r1,Q673L2_BOVIN,	GO:0006935~chemotaxis,GO:0007166~cell surface receptor linked signal transduction,GO:0007186~G-protein coupled receptor protein signaling pathway,GO:0007610~behavior,GO:0007626~locomotory behavior,GO:0042330~taxis,	GO:0016021~integral to membrane,GO:0031224~intrinsic to membrane,	GO:0001653~peptide receptor activity,GO:0004942~anaphylatoxin receptor activity,GO:0004944~C5a anaphylatoxin receptor activity,GO:0008528~peptide receptor activity, G-protein coupled,GO:0042277~peptide binding,	bta04080:Neuroactive ligand-receptor interaction,bta04610:Complement and coagulation cascades,	P00031:Inflammation mediated by chemokine and cytokine signaling pathway,
CUST_26246_PI425336670	-1.418	1.87633e-05	0.00103352	57526669	Oar#S54862749	>gi|57526669|ref|NM_001009801.1| Ovis aries oxytocin, prepropeptide (OXT), mRNA	0	oxytocin, prepropeptide	Ovis aries	OT-NPI,OXT,		GO:0005576~extracellular region,	GO:0005179~hormone activity,GO:0005184~neuropeptide hormone activity,		P04395:Vasopressin synthesis,P05916:Opioid prodynorphin pathway,
CUST_12893_PI425336670	-1.417	0.000128672	0.00365338	297472180	EE776285.1	>gi|297472180|ref|XM_002685689.1| PREDICTED: Bos taurus hypothetical LOC522105 (AHDC1), mRNA	0
CUST_12516_PI425336670	-1.416	5.10348e-06	0.00046682	222080079	GO741039.1	>gi|222080079|ref|NR_026681.1| Homo sapiens hypothetical LOC221122 (LOC221122), non-coding RNA	0.92	hypothetical LOC221122	Homo sapiens	LOC221122,
CUST_13413_PI425336670	-1.4145	7.30666e-05	0.00249249	297471639	EE777298.1	>gi|297471639|ref|XM_002685283.1| PREDICTED: Bos taurus ubiquitin protein ligase E3 component n-recognin 3 (putative) (UBR3), mRNA	7e-143
CUST_22868_PI425336670	-1.414	0.000787138	0.0111602	240849240	EE834909.1	>gi|240849240|ref|NM_001161887.1| Ovis aries aspartyl-tRNA synthetase (DARS), mRNA	0.0006	aspartyl-tRNA synthetase	Ovis aries	Dars,	GO:0006399~tRNA metabolic process,GO:0006412~translation,GO:0006418~tRNA aminoacylation for protein translation,GO:0006422~aspartyl-tRNA aminoacylation,GO:0034660~ncRNA metabolic process,GO:0043038~amino acid activation,GO:0043039~tRNA aminoacylation,		GO:0000166~nucleotide binding,GO:0001882~nucleoside binding,GO:0001883~purine nucleoside binding,GO:0004812~aminoacyl-tRNA ligase activity,GO:0004815~aspartate-tRNA ligase activity,GO:0005524~ATP binding,GO:0016875~ligase activity, forming carbon-oxygen b
CUST_22455_PI425336670	-1.4115	6.61454e-06	0.000544685	114560984	GH291156.1	>gi|114560984|ref|XM_514446.2| PREDICTED: Pan troglodytes dual specificity phosphatase 12 (DUSP12), mRNA	0.47	dual specificity phosphatase 12	Pan troglodytes	DUSP12,
CUST_16485_PI425336670	-1.408	2.87785e-05	0.00132353	114050874	DY481637.1	>gi|114050874|ref|NM_001046455.1| Bos taurus GTPase activating protein (SH3 domain) binding protein 2 (G3BP2), mRNA	2e-172	GTPase activating protein (SH3 domain) binding protein 2	Bos taurus	G3BP2,MGC129040,Q2KJ17_BOVIN,			GO:0000166~nucleotide binding,
CUST_15774_PI425336670	-1.407	1.24986e-05	0.000806085	297474612	EE777042.1	>gi|297474612|ref|XM_002687321.1| PREDICTED: Bos taurus solute carrier family 38, member 1 (SLC38A1), mRNA	0.009
CUST_20777_PI425336670	-1.4055	1.24525e-05	0.000804688	149642632	EE785100.1	>gi|149642632|ref|NM_001099054.1| Bos taurus Protein FAM115A (FAM115A), mRNA	0	Protein FAM115A	Bos taurus	F115A_BOVIN,FAM115A,MGC138042,
CUST_14551_PI425336670	-1.405	1.06621e-05	0.000738936	77735846	GO776749.1	>gi|77735846|ref|NM_001034450.1| Bos taurus polymerase (DNA directed), eta (POLH), mRNA	3e-135	polymerase (DNA directed), eta	Bos taurus	MGC127832,POLH,Q3ZBE3_BOVIN,	GO:0000731~DNA synthesis during DNA repair,GO:0006259~DNA metabolic process,GO:0006260~DNA replication,GO:0006281~DNA repair,GO:0006290~pyrimidine dimer repair,GO:0006301~postreplication repair,GO:0006974~response to DNA damage stimulus,GO:0009314~respons		GO:0003677~DNA binding,GO:0003684~damaged DNA binding,GO:0003887~DNA-directed DNA polymerase activity,GO:0016779~nucleotidyltransferase activity,GO:0034061~DNA polymerase activity,
CUST_30237_PI425336670	-1.404	2.03334e-05	0.00108295	297475438	Oar#S34934594	>gi|297475438|ref|XM_002687950.1| PREDICTED: Bos taurus Sterol regulatory element Binding Protein family member (sbp-1)-like (SREBF2), mRNA	0
CUST_30323_PI425336670	-1.403	5.80682e-06	0.000504598	134085788	Oar#S20550027	>gi|134085788|ref|NM_001083503.1| Bos taurus ubiquitin-conjugating enzyme E2M (UBC12 homolog, yeast) (UBE2M), mRNA	9e-140	ubiquitin-conjugating enzyme E2M (UBC12 homolog, yeast)	Bos taurus	MGC151985,UBC12_BOVIN,UBE2M,	GO:0006508~proteolysis,GO:0009057~macromolecule catabolic process,GO:0019941~modification-dependent protein catabolic process,GO:0030163~protein catabolic process,GO:0032446~protein modification by small protein conjugation,GO:0043632~modification-depende		GO:0000166~nucleotide binding,GO:0001882~nucleoside binding,GO:0001883~purine nucleoside binding,GO:0004842~ubiquitin-protein ligase activity,GO:0005524~ATP binding,GO:0016879~ligase activity, forming carbon-nitrogen bonds,GO:0016881~acid-amino acid ligas	bta04120:Ubiquitin mediated proteolysis,
CUST_26049_PI425336670	-1.402	2.04415e-05	0.00108627	239740981	Oar#S54868664	>gi|239740981|ref|XR_078214.1| PREDICTED: Homo sapiens similar to NADH dehydrogenase subunit 2 (LOC100131754), miscRNA	2e-13	similar to NADH dehydrogenase subunit 2	Homo sapiens	LOC100131754,
CUST_19169_PI425336670	-1.401	3.37717e-05	0.00147121	297475483	GO677897.1	>gi|297475483|ref|XM_002687978.1| PREDICTED: Bos taurus hypothetical LOC100138505 (LOC100138505), mRNA	9e-178
CUST_28399_PI425336670	-1.3975	0.000104057	0.00321427	297491322	Oar#S34882257	>gi|297491322|ref|XM_002698750.1| PREDICTED: Bos taurus topoisomerase (DNA) II beta 180kDa (TOP2B), mRNA	0
CUST_13598_PI425336670	-1.397	5.2688e-06	0.000476326	115496995	EE797143.1	>gi|115496995|ref|NM_001076056.1| Bos taurus protein phosphatase methylesterase 1 (PPME1), mRNA	4.2	protein phosphatase methylesterase 1	Bos taurus	PME1MGC133824,PPME1,PPME1_BOVIN,	GO:0006482~protein amino acid demethylation,GO:0006730~one-carbon metabolic process,GO:0008214~protein amino acid dealkylation,		GO:0004091~carboxylesterase activity,GO:0019899~enzyme binding,GO:0019902~phosphatase binding,GO:0019903~protein phosphatase binding,GO:0051721~protein phosphatase 2A binding,GO:0051722~protein C-terminal methylesterase activity,GO:0051723~protein methyle
CUST_29063_PI425336670	-1.396	3.65177e-06	0.00038281	148225375	Oar#S34907321	>gi|148225375|ref|NM_001093786.1| Ovis aries Y box binding protein 1 (YBX1), mRNA	0	Y box binding protein 1	Ovis aries	Nsep1,ybx1,	GO:0006355~regulation of transcription, DNA-dependent,GO:0045449~regulation of transcription,GO:0051252~regulation of RNA metabolic process,		GO:0003677~DNA binding,
CUST_14506_PI425336670	-1.395	0.000120024	0.00350425	118150959	GT643435.1	>gi|118150959|ref|NM_001077930.1| Bos taurus ERBB receptor feedback inhibitor 1 (ERRFI1), mRNA	0	ERBB receptor feedback inhibitor 1	Bos taurus	A0JN98_BOVIN,ERRFI1,MGC142664,
CUST_16141_PI425336670	-1.394	0.000126472	0.00361891	297279620	EE829859.1	>gi|297279620|ref|XM_001111238.2| PREDICTED: Macaca mulatta homeodomain interacting protein kinase 1, transcript variant 5 (HIPK1), mRNA	0.41
CUST_18678_PI425336670	-1.3915	6.48208e-05	0.00230403	114642253	DY508972.1	>gi|114642253|ref|XM_001136930.1| PREDICTED: Pan troglodytes purinergic receptor P2X3 (P2RX3), mRNA	0.4	purinergic receptor P2X, ligand-gated ion channel, 3	Pan troglodytes	P2rx3,				ptr04020:Calcium signaling pathway,ptr04080:Neuroactive ligand-receptor interaction,
CUST_27980_PI425336670	-1.3915	2.54587e-05	0.00122368	297471412	Oar#S34959090	>gi|297471412|ref|XM_002685160.1| PREDICTED: Bos taurus minichromosome maintenance complex component 3 associated protein (MCM3AP), mRNA	0
CUST_13745_PI425336670	-1.3895	0.00118497	0.0142546	156120604	EE825727.1	>gi|156120604|ref|NM_001101978.1| Bos taurus ral guanine nucleotide dissociation stimulator (RALGDS), mRNA	2e-141	hypothetical LOC783943; ral guanine nucleotide dissociation stimulator	Bos taurus	A6QNW5_BOVIN,MGC152121,RALGDS,	GO:0007242~intracellular signaling cascade,GO:0007264~small GTPase mediated signal transduction,GO:0051056~regulation of small GTPase mediated signal transduction,		GO:0005085~guanyl-nucleotide exchange factor activity,GO:0030695~GTPase regulator activity,GO:0060589~nucleoside-triphosphatase regulator activity,	bta05200:Pathways in cancer,bta05210:Colorectal cancer,bta05212:Pancreatic cancer,
CUST_16606_PI425336670	-1.3885	1.74069e-05	0.000986714	156120474	DY520316.1	>gi|156120474|ref|NM_001101913.1| Bos taurus pleckstrin homology domain containing, family A (phosphoinositide binding specific) member 3 (PLEKHA3), mRNA	4e-86	pleckstrin homology domain containing, family A (phosphoinositide binding specific) member 3	Bos taurus	A6QQY9_BOVIN,MGC165825,PLEKHA3,			GO:0005543~phospholipid binding,GO:0005545~phosphatidylinositol binding,GO:0008289~lipid binding,GO:0035091~phosphoinositide binding,
CUST_13714_PI425336670	-1.386	8.70178e-05	0.00282538	149643020	EE802768.1	>gi|149643020|ref|NM_001099078.1| Bos taurus wingless-type MMTV integration site family, member 10A (WNT10A), mRNA	1e-06	wingless-type MMTV integration site family, member 10A	Bos taurus	A6H6Z9_BOVIN,MGC159761,WNT10A,	GO:0007166~cell surface receptor linked signal transduction,GO:0007223~Wnt receptor signaling pathway, calcium modulating pathway,GO:0016055~Wnt receptor signaling pathway,	GO:0005576~extracellular region,GO:0005578~proteinaceous extracellular matrix,GO:0031012~extracellular matrix,GO:0044421~extracellular region part,
CUST_29371_PI425336670	-1.383	0.0067465	0.039035	118150787	Oar#S34960516	>gi|118150787|ref|NM_001077835.1| Bos taurus cathepsin Z (CTSZ), mRNA	0	cathepsin Z	Bos taurus	CATZ_BOVIN,CTSZ,	GO:0006508~proteolysis,	GO:0000323~lytic vacuole,GO:0005764~lysosome,GO:0005773~vacuole,GO:0005783~endoplasmic reticulum,	GO:0004175~endopeptidase activity,GO:0004197~cysteine-type endopeptidase activity,GO:0008233~peptidase activity,GO:0008234~cysteine-type peptidase activity,GO:0070011~peptidase activity, acting on L-amino acid peptides,	bta04142:Lysosome,
CUST_25487_PI425336670	-1.3815	6.76612e-05	0.00236178	78365272	EE772119.1	>gi|78365272|ref|NM_001035475.1| Bos taurus coiled-coil-helix-coiled-coil-helix domain containing 3 (CHCHD3), mRNA	0.18	coiled-coil-helix-coiled-coil-helix domain containing 3	Bos taurus	CHCH3_BOVIN,CHCHD3,MGC127388,		GO:0005739~mitochondrion,GO:0005740~mitochondrial envelope,GO:0005743~mitochondrial inner membrane,GO:0019866~organelle inner membrane,GO:0031090~organelle membrane,GO:0031966~mitochondrial membrane,GO:0031967~organelle envelope,GO:0031975~envelope,GO:004
CUST_28632_PI425336670	-1.3815	1.31727e-05	0.000825383	262063569	Oar#S28882802	>gi|262063569|ref|NM_001166492.1| Bos taurus cadherin 2, type 1, N-cadherin (neuronal) (CDH2), mRNA	2e-115	cadherin 2, type 1, N-cadherin (neuronal)	Bos taurus	CADH2_BOVIN,cdh2,	GO:0001568~blood vessel development,GO:0001944~vasculature development,GO:0006928~cell motion,GO:0007155~cell adhesion,GO:0007156~homophilic cell adhesion,GO:0007157~heterophilic cell adhesion,GO:0016337~cell-cell adhesion,GO:0016339~calcium-dependent cel	GO:0005886~plasma membrane,GO:0005912~adherens junction,GO:0016021~integral to membrane,GO:0030027~lamellipodium,GO:0030054~cell junction,GO:0031224~intrinsic to membrane,GO:0031252~cell leading edge,GO:0042995~cell projection,GO:0044459~plasma membrane p	GO:0005509~calcium ion binding,GO:0019899~enzyme binding,GO:0019902~phosphatase binding,GO:0019903~protein phosphatase binding,GO:0042153~RPTP-like protein binding,GO:0043167~ion binding,GO:0043169~cation binding,GO:0046872~metal ion binding,	bta04514:Cell adhesion molecules (CAMs),bta05412:Arrhythmogenic right ventricular cardiomyopathy (ARVC),	P00012:Cadherin signaling pathway,P00057:Wnt signaling pathway,
CUST_30224_PI425336670	-1.3815	2.67209e-06	0.000320017	297664401	Oar#S34973707	>gi|297664401|ref|XM_002810592.1| PREDICTED: Pongo abelii glutamate--cysteine ligase regulatory subunit-like (LOC100447009), mRNA	3e-20
CUST_15943_PI425336670	-1.381	5.41964e-05	0.00204528	78042535	EE868232.1	>gi|78042535|ref|NM_001035040.1| Bos taurus RAB19, member RAS oncogene family (RAB19), mRNA	1e-05	RAB19, member RAS oncogene family	Bos taurus	MGC128355,RAB19,RAB19_BOVIN,	GO:0007242~intracellular signaling cascade,GO:0007264~small GTPase mediated signal transduction,GO:0008104~protein localization,GO:0015031~protein transport,GO:0045184~establishment of protein localization,	GO:0005886~plasma membrane,GO:0009898~internal side of plasma membrane,GO:0044459~plasma membrane part,	GO:0000166~nucleotide binding,GO:0005525~GTP binding,GO:0017076~purine nucleotide binding,GO:0019001~guanyl nucleotide binding,GO:0032553~ribonucleotide binding,GO:0032555~purine ribonucleotide binding,GO:0032561~guanyl ribonucleotide binding,
CUST_24603_PI425336670	-1.381	2.19263e-06	0.00028612	297487990	GO717206.1	>gi|297487990|ref|XR_084634.1| PREDICTED: Bos taurus adaptor-related protein complex 3, beta 2 subunit-like (LOC784163), miscRNA	1e-144
CUST_22182_PI425336670	-1.38	0.000650802	0.00988053	126306349	DY522234.1	>gi|126306349|ref|XM_001372077.1| PREDICTED: Monodelphis domestica similar to nm23-H7 (LOC100019176), mRNA	0.24	similar to nm23-H7	Monodelphis domestica	LOC100019176,				mdo00230:Purine metabolism,mdo00240:Pyrimidine metabolism,
CUST_16225_PI425336670	-1.377	2.2819e-06	0.000292056	84872226	EE850778.1	>gi|84872226|ref|NM_027696.2| Mus musculus mesoderm induction early response 1 homolog (Xenopus laevis (Mier1), transcript variant 1, mRNA	0.16	mesoderm induction early response 1 homolog (Xenopus laevis	Mus musculus	4933425I22Rik,5830411K19Rik,MGC107532,Mier1,mKIAA1610,	GO:0006350~transcription,GO:0045449~regulation of transcription,		GO:0003677~DNA binding,
CUST_18809_PI425336670	-1.377	6.60089e-05	0.00233121	139947864	GO763485.1	>gi|139947864|ref|NM_001083661.1| Bos taurus importin 4 (IPO4), mRNA	0	importin 4	Bos taurus	A4IFB8_BOVIN,IPO4,MGC139090,	GO:0000059~protein import into nucleus, docking,GO:0006461~protein complex assembly,GO:0006605~protein targeting,GO:0006606~protein import into nucleus,GO:0006886~intracellular protein transport,GO:0006913~nucleocytoplasmic transport,GO:0008104~protein lo	GO:0005635~nuclear envelope,GO:0005643~nuclear pore,GO:0012505~endomembrane system,GO:0016021~integral to membrane,GO:0031224~intrinsic to membrane,GO:0031967~organelle envelope,GO:0031975~envelope,GO:0046930~pore complex,	GO:0008565~protein transporter activity,
CUST_25348_PI425336670	-1.376	0.000601676	0.00948222	297480401	DY517309.1	>gi|297480401|ref|XM_002691362.1| PREDICTED: Bos taurus DNA-directed RNA polymerase I subunit RPA1-like (POLR1A), mRNA	8e-146
CUST_11284_PI425336670	-1.375	5.22095e-05	0.00200233	73968030	EE805218.1	>gi|73968030|ref|XM_548424.2| PREDICTED: Canis familiaris similar to regulatory subunit PR 53 of protein phosphatase 2A isoform b (LOC491303), mRNA	8e-171	protein phosphatase 2A activator, regulatory subunit 4	Canis lupus	ppp2r4,
CUST_21029_PI425336670	-1.3745	6.24957e-06	0.000521129	297476502	EE804990.1	>gi|297476502|ref|XM_002688732.1| PREDICTED: Bos taurus zinc finger protein 333 (ZNF333), mRNA	0
CUST_1861_PI425336670	-1.373	0.000657075	0.00993011	31341651	EE770858.1	>gi|31341651|ref|NM_181036.2| Bos taurus solute carrier family 4, anion exchanger, member 1 (erythrocyte membrane protein band 3, Diego blood group) (SLC4A1), mRNA	2e-15	solute carrier family 4, anion exchanger, member 1 (erythrocyte membrane protein band 3, Diego blood group)	Bos taurus	Bb3,BEB3,BKB3,Q9XSW5_BOVIN,SLC4A1,	GO:0006811~ion transport,GO:0006820~anion transport,	GO:0005856~cytoskeleton,GO:0005886~plasma membrane,GO:0005938~cell cortex,GO:0016021~integral to membrane,GO:0016323~basolateral plasma membrane,GO:0030863~cortical cytoskeleton,GO:0031224~intrinsic to membrane,GO:0043228~non-membrane-bounded organelle,GO	GO:0008092~cytoskeletal protein binding,GO:0008509~anion transmembrane transporter activity,GO:0015297~antiporter activity,GO:0015300~solute:solute antiporter activity,GO:0015301~anion:anion antiporter activity,GO:0030506~ankyrin binding,GO:0042802~identi
CUST_26937_PI425336670	-1.373	0.000194949	0.00473339	115496899	Oar#S34964566	>gi|115496899|ref|NM_001075588.1| Bos taurus interferon, alpha-inducible protein 6 (IFI6), mRNA	0	interferon, alpha-inducible protein 6	Bos taurus	6-16,IFI6,IFI6_BOVIN,MGC137037,	GO:0001836~release of cytochrome c from mitochondria,GO:0006873~cellular ion homeostasis,GO:0006915~apoptosis,GO:0006916~anti-apoptosis,GO:0007005~mitochondrion organization,GO:0008219~cell death,GO:0008637~apoptotic mitochondrial changes,GO:0010466~negat	GO:0005739~mitochondrion,GO:0016021~integral to membrane,GO:0031224~intrinsic to membrane,
CUST_29003_PI425336670	-1.3725	6.30262e-05	0.00227452	148225063	Oar#S34880850	>gi|148225063|ref|NM_001097561.1| Bos taurus guanine nucleotide binding protein (G protein), beta polypeptide 2 (GNB2), mRNA	0	guanine nucleotide binding protein (G protein), beta polypeptide 2	Bos taurus	GBB2_BOVIN,GNB2,		GO:0005834~heterotrimeric G-protein complex,GO:0005886~plasma membrane,GO:0019897~extrinsic to plasma membrane,GO:0019898~extrinsic to membrane,GO:0044459~plasma membrane part,GO:0048471~perinuclear region of cytoplasm,	GO:0003924~GTPase activity,	bta04062:Chemokine signaling pathway,	P00026:Heterotrimeric G-protein signaling pathway-Gi alpha and Gs alpha mediated pathway,P00027:Heterotrimeric G-protein signaling pathway-Gq alpha and Go alpha mediated pathway,P00028:Heterotrimeric G-protein signaling pathway-rod outer segment phototran
CUST_29800_PI425336670	-1.372	0.00042042	0.00766385	297486681	Oar#S52865195	>gi|297486681|ref|XM_002695761.1| PREDICTED: Bos taurus MYB-binding protein 1A-like, transcript variant 2 (MYBBP1A), mRNA	2e-111
CUST_23625_PI425336670	-1.3705	0.0058164	0.0361157	297481979	DY479153.1	>gi|297481979|ref|XR_084540.1| PREDICTED: Bos taurus kalirin, RhoGEF kinase-like (LOC514211), miscRNA	0
CUST_19367_PI425336670	-1.3695	0.000699148	0.0103527	114050910	DY496658.1	>gi|114050910|ref|NM_001045991.1| Bos taurus ectonucleoside triphosphate diphosphohydrolase 6 (putative) (ENTPD6), mRNA	2e-67	ectonucleoside triphosphate diphosphohydrolase 6 (putative function)	Bos taurus	ENTPD6,MGC127592,Q2KJI4_BOVIN,				bta00230:Purine metabolism,bta00240:Pyrimidine metabolism,
CUST_12419_PI425336670	-1.368	0.000268131	0.00578689	297474748	EE806911.1	>gi|297474748|ref|XR_084534.1| PREDICTED: Bos taurus hypothetical LOC783807 (LOC783807), miscRNA	0
CUST_215_PI425336670	-1.3665	1.1994e-05	0.000784264	84000104	EE824245.1	>gi|84000104|ref|NM_001038067.1| Bos taurus calcium binding tyrosine-(Y)-phosphorylation regulated (CABYR), mRNA	0	calcium binding tyrosine-(Y)-phosphorylation regulated	Bos taurus	CABYR,MGC133968,Q32L61_BOVIN,		GO:0009434~microtubule-based flagellum,GO:0019861~flagellum,GO:0042995~cell projection,GO:0044442~microtubule-based flagellum part,GO:0044460~flagellum part,GO:0044463~cell projection part,	GO:0008603~cAMP-dependent protein kinase regulator activity,GO:0019207~kinase regulator activity,GO:0019887~protein kinase regulator activity,GO:0019899~enzyme binding,GO:0019900~kinase binding,GO:0019901~protein kinase binding,
CUST_21825_PI425336670	-1.3655	0.000227118	0.00523711	156121122	DY485593.1	>gi|156121122|ref|NM_001102239.1| Bos taurus ring finger protein 111 (RNF111), mRNA	0	ring finger protein 111	Bos taurus	A6QLE0_BOVIN,MGC159818,RNF111,	GO:0007389~pattern specification process,		GO:0008270~zinc ion binding,GO:0043167~ion binding,GO:0043169~cation binding,GO:0046872~metal ion binding,GO:0046914~transition metal ion binding,
CUST_10200_PI425336670	-1.3635	0.000791124	0.0111945	119120924	EE783638.1	>gi|119120924|ref|NM_080669.3| Homo sapiens solute carrier family 46 (folate transporter), member 1 (SLC46A1), mRNA	4e-12	solute carrier family 46 (folate transporter), member 1	Homo sapiens	FLJ39875,hcp1,MGC9564,PCFT,Slc46a1,	GO:0006865~amino acid transport,GO:0015837~amine transport,GO:0015849~organic acid transport,GO:0015884~folic acid transport,GO:0015886~heme transport,GO:0046942~carboxylic acid transport,GO:0051180~vitamin transport,GO:0051181~cofactor transport,GO:00550	GO:0005886~plasma membrane,GO:0016021~integral to membrane,GO:0016324~apical plasma membrane,GO:0031224~intrinsic to membrane,GO:0044459~plasma membrane part,GO:0045177~apical part of cell,	GO:0005542~folic acid binding,GO:0008517~folic acid transporter activity,GO:0015232~heme transporter activity,GO:0016597~amino acid binding,GO:0019842~vitamin binding,GO:0031406~carboxylic acid binding,GO:0043176~amine binding,GO:0051183~vitamin transport
CUST_14018_PI425336670	-1.3615	3.06983e-05	0.00138165	41386777	GT879152.1	>gi|41386777|ref|NM_174115.1| Bos taurus mucin 1, cell surface associated (MUC1), mRNA	3e-166	mucin 1, cell surface associated	Bos taurus	MUC1,MUC1/VNTR1,MUC1/VNTR2,MUC1/VNTR3,MUC1_BOVIN,		GO:0005886~plasma membrane,GO:0016021~integral to membrane,GO:0016324~apical plasma membrane,GO:0031224~intrinsic to membrane,GO:0044459~plasma membrane part,GO:0045177~apical part of cell,
CUST_1079_PI425336670	-1.3595	0.000285219	0.00602188	297493249	GO752886.1	>gi|297493249|ref|XR_084733.1| PREDICTED: Bos taurus hypothetical LOC529109 (LOC529109), miscRNA	2e-146
CUST_20725_PI425336670	-1.3555	0.000142764	0.0039122	124378016	EE867947.1	>gi|124378016|ref|NM_139200.4| Mus musculus cytohesin 1 interacting protein (Cytip), mRNA	2	cytohesin 1 interacting protein	Mus musculus	A130053M09Rik,AI462064,C80816,CBP,CYTIP,PSCDBP,	GO:0030155~regulation of cell adhesion,	GO:0005768~endosome,GO:0005769~early endosome,GO:0005938~cell cortex,
CUST_16350_PI425336670	-1.3545	0.00308813	0.0252684	156121030	GO674333.1	>gi|156121030|ref|NM_001102192.1| Bos taurus glycogen synthase kinase 3 alpha (GSK3A), mRNA	5e-58	glycogen synthase kinase 3 alpha	Bos taurus	A6QLB8_BOVIN,GSK3a,MGC159759,	GO:0006468~protein amino acid phosphorylation,GO:0006793~phosphorus metabolic process,GO:0006796~phosphate metabolic process,GO:0007166~cell surface receptor linked signal transduction,GO:0007167~enzyme linked receptor protein signaling pathway,GO:0007169		GO:0000166~nucleotide binding,GO:0001882~nucleoside binding,GO:0001883~purine nucleoside binding,GO:0004672~protein kinase activity,GO:0004674~protein serine/threonine kinase activity,GO:0005524~ATP binding,GO:0017076~purine nucleotide binding,GO:0030554~	bta04062:Chemokine signaling pathway,
CUST_29679_PI425336670	-1.3545	0.000566618	0.00921235	154152098	Oar#S43081614	>gi|154152098|ref|NM_001100346.1| Bos taurus cyclin-dependent kinase inhibitor 1B (p27, Kip1) (CDKN1B), mRNA	0	cyclin-dependent kinase inhibitor 1B (p27, Kip1)	Bos taurus	A6QLS3_BOVIN,CDKN1B,	GO:0000079~regulation of cyclin-dependent protein kinase activity,GO:0006469~negative regulation of protein kinase activity,GO:0006811~ion transport,GO:0006812~cation transport,GO:0006813~potassium ion transport,GO:0007049~cell cycle,GO:0007050~cell cycle	GO:0005829~cytosol,	GO:0004857~enzyme inhibitor activity,GO:0004860~protein kinase inhibitor activity,GO:0004861~cyclin-dependent protein kinase inhibitor activity,GO:0016538~cyclin-dependent protein kinase regulator activity,GO:0019207~kinase regulator activity,GO:0019210~k	bta04110:Cell cycle,bta05200:Pathways in cancer,bta05215:Prostate cancer,bta05220:Chronic myeloid leukemia,
CUST_14458_PI425336670	-1.353	3.1659e-05	0.00140324	126304955	GO708037.1	>gi|126304955|ref|XM_001376764.1| PREDICTED: Monodelphis domestica similar to interleukin 17C (LOC100026064), mRNA	0.25	similar to interleukin 17C	Monodelphis domestica	LOC100026064,
CUST_17849_PI425336670	-1.347	4.35878e-06	0.000425832	77735398	EE753303.1	>gi|77735398|ref|NM_001034224.1| Bos taurus CCHC-type zinc finger, nucleic acid binding protein (CNBP), mRNA	2e-137	CCHC-type zinc finger, nucleic acid binding protein	Bos taurus	CNBP,CNBP_BOVIN,MGC127608,	GO:0006350~transcription,GO:0006355~regulation of transcription, DNA-dependent,GO:0006357~regulation of transcription from RNA polymerase II promoter,GO:0008284~positive regulation of cell proliferation,GO:0009891~positive regulation of biosynthetic proce	GO:0005783~endoplasmic reticulum,GO:0005829~cytosol,	GO:0003677~DNA binding,GO:0008270~zinc ion binding,GO:0043167~ion binding,GO:0043169~cation binding,GO:0046872~metal ion binding,GO:0046914~transition metal ion binding,
CUST_23510_PI425336670	-1.3405	3.89544e-06	0.000391639	297493262	CU654948.1	>gi|297493262|ref|XM_002700227.1| PREDICTED: Bos taurus X-linked Kx blood group (McLeod syndrome) (XK), mRNA	1e-68
CUST_20109_PI425336670	-1.3365	0.000427699	0.00774714	297487337	GO684733.1	>gi|297487337|ref|XM_002707765.1| PREDICTED: Bos taurus apoptosis-associated tyrosine kinase-like (AATK), mRNA	2e-85
CUST_24835_PI425336670	-1.3315	0.00151597	0.0164559	297474964	GO733500.1	>gi|297474964|ref|XM_002687641.1| PREDICTED: Bos taurus hyaluronan receptor for endocytosis-like (hare), mRNA	0
CUST_17360_PI425336670	-1.33	0.000631193	0.009735	34013527	EE786280.1	>gi|34013527|ref|NM_020713.1| Homo sapiens zinc finger protein 512B (ZNF512B), mRNA	5e-46	zinc finger protein 512B	Homo sapiens	Gm632,KIAA1196,MGC149845,MGC149846,ZNF512B,	GO:0006350~transcription,GO:0045449~regulation of transcription,		GO:0003677~DNA binding,GO:0008270~zinc ion binding,GO:0043167~ion binding,GO:0043169~cation binding,GO:0046872~metal ion binding,GO:0046914~transition metal ion binding,
CUST_19465_PI425336670	-1.329	0.000242936	0.00547794	41386702	EE836249.1	>gi|41386702|ref|NM_174381.1| Bos taurus luteinizing hormone/choriogonadotropin receptor (LHCGR), mRNA	2e-40	luteinizing hormone/choriogonadotropin receptor	Bos taurus	LHCGR,lhr,LSHR_BOVIN,	GO:0007166~cell surface receptor linked signal transduction,GO:0007186~G-protein coupled receptor protein signaling pathway,	GO:0005886~plasma membrane,GO:0016021~integral to membrane,GO:0031224~intrinsic to membrane,	GO:0004964~lutropin-choriogonadotropic hormone receptor activity,GO:0016500~protein-hormone receptor activity,	bta04020:Calcium signaling pathway,bta04080:Neuroactive ligand-receptor interaction,
CUST_21326_PI425336670	-1.328	2.75038e-05	0.00129131	297476155	GT642751.1	>gi|297476155|ref|XM_002688464.1| PREDICTED: Bos taurus biorientation of chromosomes in cell division 1-like (BOD1L), mRNA	2e-145
CUST_10414_PI425336670	-1.327	0.000840084	0.0116992	73976031	DY497437.1	>gi|73976031|ref|XM_858365.1| PREDICTED: Canis familiaris similar to RIKEN cDNA G430041M01, transcript variant 5 (LOC482358), mRNA	0.008	transformer 2 alpha homolog (Drosophila)	Canis lupus	TRA2A,				cfa03040:Spliceosome,
CUST_28948_PI425336670	-1.3245	0.000251668	0.00560751	193211604	Oar#S34963814	>gi|193211604|ref|NM_001497.3| Homo sapiens UDP-Gal:betaGlcNAc beta 1,4- galactosyltransferase, polypeptide 1 (B4GALT1), mRNA	4e-30	UDP-Gal:betaGlcNAc beta 1,4- galactosyltransferase, polypeptide 1	Homo sapiens	B4GAL-T1,B4GALT1,beta4Gal-T1,DKFZp686N19253,Ggtb2,GT1,GTB,MGC50983,	GO:0001525~angiogenesis,GO:0001568~blood vessel development,GO:0001763~morphogenesis of a branching structure,GO:0001944~vasculature development,GO:0002064~epithelial cell development,GO:0002526~acute inflammatory response,GO:0003006~reproductive developm	GO:0000138~Golgi trans cisterna,GO:0005576~extracellular region,GO:0005794~Golgi apparatus,GO:0005795~Golgi stack,GO:0005886~plasma membrane,GO:0005903~brush border,GO:0005911~cell-cell junction,GO:0009897~external side of plasma membrane,GO:0009986~cell	GO:0003831~beta-N-acetylglucosaminylglycopeptide beta-1,4-galactosyltransferase activity,GO:0003945~N-acetyllactosamine synthase activity,GO:0004461~lactose synthase activity,GO:0008092~cytoskeletal protein binding,GO:0008378~galactosyltransferase activit	hsa00052:Galactose metabolism,hsa00510:N-Glycan biosynthesis,hsa00533:Keratan sulfate biosynthesis,hsa00601:Glycosphingolipid biosynthesis,
CUST_11230_PI425336670	-1.3205	0.000394775	0.00736502	297462451	EE833147.1	>gi|297462451|ref|XM_002702145.1| PREDICTED: Bos taurus hypothetical protein LOC100335170 (LOC100335170), mRNA	0.0006
CUST_12645_PI425336670	-1.32	0.000196004	0.00475201	297472819	EE835197.1	>gi|297472819|ref|XM_002686106.1| PREDICTED: Bos taurus DENN/MADD domain containing 2C (DENND2C), mRNA	1e-10
CUST_10611_PI425336670	-1.3195	1.92078e-05	0.00104837	47564097	EE798120.1	>gi|47564097|ref|NM_001001168.1| Bos taurus septin 7 (SEPT7), mRNA	6e-81	septin 7	Bos taurus	CDC10,SEPT7,SEPT7_BOVIN,	GO:0000087~M phase of mitotic cell cycle,GO:0000278~mitotic cell cycle,GO:0000279~M phase,GO:0000280~nuclear division,GO:0007049~cell cycle,GO:0007067~mitosis,GO:0022402~cell cycle process,GO:0022403~cell cycle phase,GO:0048285~organelle fission,GO:005130	GO:0000267~cell fraction,GO:0000775~chromosome, centromeric region,GO:0000776~kinetochore,GO:0000777~condensed chromosome kinetochore,GO:0000779~condensed chromosome, centromeric region,GO:0000793~condensed chromosome,GO:0005624~membrane fraction,GO:00056	GO:0000166~nucleotide binding,GO:0005525~GTP binding,GO:0017076~purine nucleotide binding,GO:0019001~guanyl nucleotide binding,GO:0032553~ribonucleotide binding,GO:0032555~purine ribonucleotide binding,GO:0032561~guanyl ribonucleotide binding,
CUST_18367_PI425336670	-1.3195	1.27737e-05	0.000811313	114703724	DY511477.1	>gi|114703724|ref|NM_174509.3| Bos taurus calcium channel, voltage-dependent, beta 3 subunit (CACNB3), mRNA	0	calcium channel, voltage-dependent, beta 3 subunit	Bos taurus	CACB3_BOVIN,cacnb3,	GO:0002253~activation of immune response,GO:0002429~immune response-activating cell surface receptor signaling pathway,GO:0002684~positive regulation of immune system process,GO:0002757~immune response-activating signal transduction,GO:0002764~immune resp	GO:0005886~plasma membrane,GO:0005891~voltage-gated calcium channel complex,GO:0016021~integral to membrane,GO:0031224~intrinsic to membrane,GO:0034702~ion channel complex,GO:0034703~cation channel complex,GO:0034704~calcium channel complex,GO:0044459~pla	GO:0005216~ion channel activity,GO:0005244~voltage-gated ion channel activity,GO:0005245~voltage-gated calcium channel activity,GO:0005261~cation channel activity,GO:0005262~calcium channel activity,GO:0005509~calcium ion binding,GO:0015267~channel activi	bta04010:MAPK signaling pathway,bta04260:Cardiac muscle contraction,bta05410:Hypertrophic cardiomyopathy (HCM),bta05412:Arrhythmogenic right ventricular cardiomyopathy (ARVC),bta05414:Dilated cardiomyopathy,	P00003:Alzheimer disease-amyloid secretase pathway,P00039:Metabotropic glutamate receptor group III pathway,P00040:Metabotropic glutamate receptor group II pathway,P00044:Nicotinic acetylcholine receptor signaling pathway,P04374:5HT2 type receptor mediate
CUST_11987_PI425336670	-1.316	1.78345e-05	0.00100497	297490813	EE750423.1	>gi|297490813|ref|XM_002698411.1| PREDICTED: Bos taurus phosphoinositide-3-kinase adaptor protein 1-like (PIK3AP1), mRNA	4e-110
CUST_12842_PI425336670	-1.3155	3.7579e-05	0.00158886	298919180	GO678117.1	>gi|298919180|ref|NM_001190440.1| Homo sapiens nuclear receptor corepressor 1 (NCOR1), transcript variant 3, mRNA	3e-05
CUST_18534_PI425336670	-1.314	0.00657856	0.0384831	297695804	GO724740.1	>gi|297695804|ref|XM_002825072.1| PREDICTED: Pongo abelii calmin-like (LOC100431949), mRNA	0.42
CUST_20772_PI425336670	-1.3125	0.000256921	0.00565759	297305073	GO688804.1	>gi|297305073|ref|XM_001088566.2| PREDICTED: Macaca mulatta methyl CpG binding protein 2 (Rett syndrome), transcript variant 1 (MECP2), mRNA	2e-05
CUST_2902_PI425336670	-1.312	1.39451e-05	0.00086059	114052722	EE797259.1	>gi|114052722|ref|NM_001046297.1| Bos taurus Rho guanine nucleotide exchange factor (GEF) 10-like (ARHGEF10L), mRNA	5e-98	Rho guanine nucleotide exchange factor (GEF) 10-like	Bos taurus	ARGAL_BOVIN,ARHGEF10L,MGC137435,	GO:0035023~regulation of Rho protein signal transduction,GO:0046578~regulation of Ras protein signal transduction,GO:0051056~regulation of small GTPase mediated signal transduction,		GO:0005083~small GTPase regulator activity,GO:0005085~guanyl-nucleotide exchange factor activity,GO:0005088~Ras guanyl-nucleotide exchange factor activity,GO:0005089~Rho guanyl-nucleotide exchange factor activity,GO:0030695~GTPase regulator activity,GO:00
CUST_2608_PI425336670	-1.3115	9.70687e-05	0.00306435	197103099	GO743849.1	>gi|197103099|ref|NM_001131338.1| Pongo abelii adenylate kinase 1 (AK1), mRNA	3e-08	adenylate kinase 1	Pongo abelii	AK1,DKFZp459A1921,	GO:0007049~cell cycle,GO:0007050~cell cycle arrest,GO:0022402~cell cycle process,	GO:0005739~mitochondrion,GO:0005886~plasma membrane,	GO:0000166~nucleotide binding,GO:0001882~nucleoside binding,GO:0001883~purine nucleoside binding,GO:0004017~adenylate kinase activity,GO:0005524~ATP binding,GO:0016776~phosphotransferase activity, phosphate group as acceptor,GO:0017076~purine nucleotide b
CUST_22593_PI425336670	-1.31	0.000533868	0.00887656	197085592	EE862332.1	>gi|197085592|ref|NM_006328.3| Homo sapiens RNA binding motif protein 14 (RBM14), mRNA	1e-07	RNA binding motif protein 14; RNA binding motif protein 4	Homo sapiens	coaA,DKFZp547K0918,DKFZp779J0927,lark,MGC15912,MGC31756,MGC75138,PSP2,RBM14,RBM4,RBM4A,SIP,SYTIP1,TMEM137,ZCCHC21,ZCRB3A,	GO:0006259~DNA metabolic process,GO:0006260~DNA replication,GO:0006281~DNA repair,GO:0006310~DNA recombination,GO:0006325~chromatin organization,GO:0006350~transcription,GO:0006355~regulation of transcription, DNA-dependent,GO:0006357~regulation of transc	GO:0005654~nucleoplasm,GO:0005667~transcription factor complex,GO:0005730~nucleolus,GO:0016592~Srb-mediator complex,GO:0030529~ribonucleoprotein complex,GO:0031974~membrane-enclosed lumen,GO:0031981~nuclear lumen,GO:0043228~non-membrane-bounded organelle,	GO:0000166~nucleotide binding,GO:0003702~RNA polymerase II transcription factor activity,GO:0003712~transcription cofactor activity,GO:0003713~transcription coactivator activity,GO:0003723~RNA binding,GO:0008134~transcription factor binding,GO:0008270~zin
CUST_27502_PI425336670	-1.31	1.07919e-05	0.000742415	115497049	Oar#S34948154	>gi|115497049|ref|NM_001075659.1| Bos taurus isopentenyl-diphosphate delta isomerase 1 (IDI1), mRNA	0	isopentenyl-diphosphate delta isomerase 1	Bos taurus	IDI1,IDI1_BOVIN,MGC139111,	GO:0006694~steroid biosynthetic process,GO:0006695~cholesterol biosynthetic process,GO:0006720~isoprenoid metabolic process,GO:0006721~terpenoid metabolic process,GO:0008202~steroid metabolic process,GO:0008203~cholesterol metabolic process,GO:0008299~iso	GO:0005777~peroxisome,GO:0042579~microbody,	GO:0000287~magnesium ion binding,GO:0004452~isopentenyl-diphosphate delta-isomerase activity,GO:0016860~intramolecular oxidoreductase activity,GO:0016863~intramolecular oxidoreductase activity, transposing C=C bonds,GO:0043167~ion binding,GO:0043169~catio	bta00900:Terpenoid backbone biosynthesis,
CUST_29818_PI425336670	-1.3085	0.00111014	0.0137765	114052381	Oar#S34883828	>gi|114052381|ref|NM_001045912.1| Bos taurus cysteine and histidine-rich domain (CHORD)-containing 1 (CHORDC1), mRNA	0	cysteine and histidine-rich domain (CHORD)-containing 1	Bos taurus	CHORDC1,CHRD1_BOVIN,MGC137302,			GO:0008270~zinc ion binding,GO:0043167~ion binding,GO:0043169~cation binding,GO:0046872~metal ion binding,GO:0046914~transition metal ion binding,
CUST_24780_PI425336670	-1.3075	1.01026e-05	0.00071726	240849240	EE836313.1	>gi|240849240|ref|NM_001161887.1| Ovis aries aspartyl-tRNA synthetase (DARS), mRNA	0.003	aspartyl-tRNA synthetase	Ovis aries	Dars,	GO:0006399~tRNA metabolic process,GO:0006412~translation,GO:0006418~tRNA aminoacylation for protein translation,GO:0006422~aspartyl-tRNA aminoacylation,GO:0034660~ncRNA metabolic process,GO:0043038~amino acid activation,GO:0043039~tRNA aminoacylation,		GO:0000166~nucleotide binding,GO:0001882~nucleoside binding,GO:0001883~purine nucleoside binding,GO:0004812~aminoacyl-tRNA ligase activity,GO:0004815~aspartate-tRNA ligase activity,GO:0005524~ATP binding,GO:0016875~ligase activity, forming carbon-oxygen b
CUST_28964_PI425336670	-1.302	5.36847e-05	0.00203527	297685035	Oar#S34889997	>gi|297685035|ref|XM_002820064.1| PREDICTED: Pongo abelii solute carrier family 44, member 1 (SLC44A1), partial mRNA	0
CUST_10610_PI425336670	-1.2995	0.000126327	0.00361791	293355048	GO691738.1	>gi|293355048|ref|XM_225695.5| PREDICTED: Rattus norvegicus zinc finger protein 236 (Zfp236), mRNA	2.6
CUST_23502_PI425336670	-1.2995	0.000189231	0.00464581	145279232	DY520294.1	>gi|145279232|ref|NM_201354.2| Mus musculus predicted gene 672 (Gm672), mRNA	0.005	similar to Gene model 672, (NCBI); predicted gene 672	Mus musculus	Ctif,Gm672,LOC100048138,MGC67202,	GO:0000184~nuclear-transcribed mRNA catabolic process, nonsense-mediated decay,GO:0000956~nuclear-transcribed mRNA catabolic process,GO:0006401~RNA catabolic process,GO:0006402~mRNA catabolic process,GO:0006417~regulation of translation,GO:0006446~regulat	GO:0048471~perinuclear region of cytoplasm,
CUST_21219_PI425336670	-1.2985	3.83107e-05	0.00160744	297477179	EE808901.1	>gi|297477179|ref|XM_002689145.1| PREDICTED: Bos taurus ATP-binding cassette, sub-family A (ABC1), member 7 (ABCA7), mRNA	0
CUST_10994_PI425336670	-1.2965	0.00108505	0.0135858	118151069	EE824138.1	>gi|118151069|ref|NM_001077986.1| Bos taurus trafficking protein, kinesin binding 1 (TRAK1), mRNA	0	trafficking protein, kinesin binding 1	Bos taurus	MGC143371,TRAK1,
CUST_30104_PI425336670	-1.2965	9.62586e-05	0.00304772	77736460	Oar#S34896787	>gi|77736460|ref|NM_001034758.1| Bos taurus isoamyl acetate-hydrolyzing esterase 1 homolog (S. cerevisiae) (IAH1), mRNA	0	isoamyl acetate-hydrolyzing esterase 1 homolog (S. cerevisiae)	Bos taurus	IAH1,IAH1_BOVIN,MGC128806,	GO:0016042~lipid catabolic process,
CUST_18176_PI425336670	-1.296	0.00203094	0.0197479	194042246	EE869237.1	>gi|194042246|ref|XM_001924053.1| PREDICTED: Sus scrofa hypothetical protein LOC100152142 (LOC100152142), mRNA	7e-14	hypothetical protein LOC100152142	Sus scrofa	LOC100152142,
CUST_30439_PI425336670	-1.296	0.000350309	0.00682049	297486897	Oar#S34938090	>gi|297486897|ref|XM_002695830.1| PREDICTED: Bos taurus FUS interacting protein (serine-arginine rich) 1-like (FUSIP1), mRNA	0
CUST_20051_PI425336670	-1.2955	2.92982e-05	0.00134182	28875792	GO764603.1	>gi|28875792|ref|NM_176872.1| Bos taurus thrombospondin 2 (THBS2), mRNA	6e-100	thrombospondin 2	Bos taurus	THBS2,tsp-2,TSP2_BOVIN,	GO:0007155~cell adhesion,GO:0022610~biological adhesion,	GO:0005576~extracellular region,	GO:0001871~pattern binding,GO:0005198~structural molecule activity,GO:0005509~calcium ion binding,GO:0005539~glycosaminoglycan binding,GO:0008201~heparin binding,GO:0030246~carbohydrate binding,GO:0030247~polysaccharide binding,GO:0043167~ion binding,GO:0	bta04350:TGF-beta signaling pathway,bta04510:Focal adhesion,bta04512:ECM-receptor interaction,
CUST_19007_PI425336670	-1.2935	0.00295908	0.0246498	297487973	EE806075.1	>gi|297487973|ref|XM_002696582.1| PREDICTED: Bos taurus mannosidase, alpha, class 2A, member 2 (MAN2A2), mRNA	0
CUST_13653_PI425336670	-1.293	0.0014813	0.0161904	73986587	DY511568.1	>gi|73986587|ref|XM_542014.2| PREDICTED: Canis familiaris similar to EGF-like module containing mucin-like hormone receptor-like 2 precursor (EGF-like module EMR2) (LOC484898), mRNA	0.32	egf-like module containing, mucin-like, hormone receptor-like 2	Canis lupus	EMR2,
CUST_16019_PI425336670	-1.2925	8.2332e-05	0.00269979	73992537	EE747485.1	>gi|73992537|ref|XM_543028.2| PREDICTED: Canis familiaris similar to zinc finger protein 335 (LOC485904), mRNA	5e-09	zinc finger protein 335	Canis lupus	ZNF335,
CUST_2030_PI425336670	-1.292	3.30321e-05	0.0014524	157818896	EE818682.1	>gi|157818896|ref|NM_001109584.1| Rattus norvegicus vang-like 1 (van gogh, Drosophila) (Vangl1), mRNA	0.53	vang-like 1 (van gogh, Drosophila)	Rattus norvegicus	VANGL1,		GO:0016021~integral to membrane,GO:0031224~intrinsic to membrane,		rno04310:Wnt signaling pathway,
CUST_27925_PI425336670	-1.2905	0.000420547	0.00766385	77736102	Oar#S34964699	>gi|77736102|ref|NM_001034578.1| Bos taurus leucine rich repeat containing 59 (LRRC59), mRNA	0	leucine rich repeat containing 59	Bos taurus	LRC59_BOVIN,LRRC59,MGC139399,PRO1855,		GO:0000267~cell fraction,GO:0005624~membrane fraction,GO:0005626~insoluble fraction,GO:0005739~mitochondrion,GO:0005759~mitochondrial matrix,GO:0005783~endoplasmic reticulum,GO:0005792~microsome,GO:0009295~nucleoid,GO:0016021~integral to membrane,GO:00312
CUST_10518_PI425336670	-1.287	8.7686e-06	0.00065067	297491213	EE749935.1	>gi|297491213|ref|XM_002698663.1| PREDICTED: Bos taurus pericentriolar material 1 (PCM1), mRNA	0
CUST_17414_PI425336670	-1.286	1.22577e-05	0.000793652	114550738	EE818398.1	>gi|114550738|ref|XM_001160193.1| PREDICTED: Pan troglodytes hypothetical protein LOC748217 (LOC748217), mRNA	3e-21	hypothetical protein LOC748217	Pan troglodytes	LOC748217,
CUST_10123_PI425336670	-1.2825	0.000124232	0.00357651	115496253	EE779245.1	>gi|115496253|ref|NM_001075495.1| Bos taurus CDC42 effector protein (Rho GTPase binding) 1 (CDC42EP1), mRNA	2e-124	CDC42 effector protein (Rho GTPase binding) 1	Bos taurus	BORG5_BOVIN,CDC42EP1,MGC139135,	GO:0007242~intracellular signaling cascade,GO:0007264~small GTPase mediated signal transduction,GO:0007265~Ras protein signal transduction,GO:0007266~Rho protein signal transduction,GO:0008360~regulation of cell shape,GO:0022604~regulation of cell morphog	GO:0005856~cytoskeleton,GO:0005886~plasma membrane,GO:0019898~extrinsic to membrane,GO:0043228~non-membrane-bounded organelle,GO:0043232~intracellular non-membrane-bounded organelle,
CUST_12938_PI425336670	-1.2825	1.75095e-05	0.000990034	291390057	EE867906.1	>gi|291390057|ref|XM_002711485.1| PREDICTED: Oryctolagus cuniculus RIKEN cDNA 4930432E11-like (LOC100348817), mRNA	0.033
CUST_19926_PI425336670	-1.281	9.52014e-05	0.00303734	297488401	GO752239.1	>gi|297488401|ref|XR_084639.1| PREDICTED: Bos taurus upstream binding protein 1-like (LOC785419), miscRNA	4e-92
CUST_16703_PI425336670	-1.278	0.00680694	0.0392546	115497609	EE790488.1	>gi|115497609|ref|NM_001076135.1| Bos taurus ADP-ribosylation factor-like 4D (ARL4D), mRNA	1e-27	ADP-ribosylation factor-like 4D	Bos taurus	Arl4d,ARL4D_BOVIN,MGC143030,	GO:0007242~intracellular signaling cascade,GO:0007264~small GTPase mediated signal transduction,	GO:0005730~nucleolus,GO:0031974~membrane-enclosed lumen,GO:0031981~nuclear lumen,GO:0043228~non-membrane-bounded organelle,GO:0043232~intracellular non-membrane-bounded organelle,GO:0043233~organelle lumen,GO:0070013~intracellular organelle lumen,	GO:0000166~nucleotide binding,GO:0005525~GTP binding,GO:0017076~purine nucleotide binding,GO:0019001~guanyl nucleotide binding,GO:0032553~ribonucleotide binding,GO:0032555~purine ribonucleotide binding,GO:0032561~guanyl ribonucleotide binding,
CUST_20977_PI425336670	-1.2775	2.13231e-05	0.00111594	297302906	FE032357.1	>gi|297302906|ref|XM_002806031.1| PREDICTED: Macaca mulatta keratin, type II cytoskeletal 6A-like (LOC719283), partial mRNA	1.9
CUST_17830_PI425336670	-1.2755	0.000125285	0.00359742	291395005	GO770375.1	>gi|291395005|ref|XM_002713916.1| PREDICTED: Oryctolagus cuniculus POU domain class 5, transcription factor 2 (LOC100341098), mRNA	0.24
CUST_24571_PI425336670	-1.2755	0.00983699	0.0489271	194043223	EE796983.1	>gi|194043223|ref|XM_001929266.1| PREDICTED: Sus scrofa similar to SEC14-like 2 (LOC100152451), mRNA	6e-22	similar to SEC14-like 2	Sus scrofa	SEC14L2,
CUST_26644_PI425336670	-1.2755	0.00071208	0.0104644	77735938	Oar#S53280710	>gi|77735938|ref|NM_001034494.1| Bos taurus proliferating cell nuclear antigen (PCNA), mRNA	0	proliferating cell nuclear antigen	Bos taurus	MGC128125,PCNA,PCNA_BOVIN,	GO:0006259~DNA metabolic process,GO:0006260~DNA replication,GO:0006275~regulation of DNA replication,GO:0006281~DNA repair,GO:0006284~base-excision repair,GO:0006287~base-excision repair, gap-filling,GO:0006298~mismatch repair,GO:0006886~intracellular pro	GO:0000307~cyclin-dependent protein kinase holoenzyme complex,GO:0005635~nuclear envelope,GO:0005637~nuclear inner membrane,GO:0005652~nuclear lamina,GO:0005657~replication fork,GO:0005694~chromosome,GO:0012505~endomembrane system,GO:0019866~organelle inn	GO:0000700~mismatch base pair DNA N-glycosylase activity,GO:0000701~purine-specific mismatch base pair DNA N-glycosylase activity,GO:0003677~DNA binding,GO:0003690~double-stranded DNA binding,GO:0016799~hydrolase activity, hydrolyzing N-glycosyl compounds	bta03030:DNA replication,bta03410:Base excision repair,bta03420:Nucleotide excision repair,bta03430:Mismatch repair,bta04110:Cell cycle,
CUST_19277_PI425336670	-1.2745	6.76306e-05	0.00236178	116004000	DY508081.1	>gi|116004000|ref|NM_001076887.1| Bos taurus flotillin 1 (FLOT1), mRNA	0.15	flotillin 1	Bos taurus	FLOT1,FLOT1_BOVIN,MGC143379,		GO:0005794~Golgi apparatus,GO:0005813~centrosome,GO:0005815~microtubule organizing center,GO:0005856~cytoskeleton,GO:0005886~plasma membrane,GO:0005901~caveola,GO:0015630~microtubule cytoskeleton,GO:0016023~cytoplasmic membrane-bounded vesicle,GO:0016600~		bta04910:Insulin signaling pathway,
CUST_30639_PI425336670	-1.2735	2.24003e-05	0.00115255	297479232	Oar#S20553781	>gi|297479232|ref|XM_002690620.1| PREDICTED: Bos taurus hypothetical LOC513122 (LOC513122), mRNA	4e-158
CUST_107_PI425336670	-1.273	0.000636536	0.00979452	31343619	DY520773.1	>gi|31343619|ref|NM_175832.2| Bos taurus hepatoma-derived growth factor (HDGF), mRNA	7e-44	hepatoma-derived growth factor (high-mobility group protein 1-like)	Bos taurus	HDGF,HDGF_BOVIN,MGC139641,	GO:0006350~transcription,GO:0045449~regulation of transcription,	GO:0005576~extracellular region,GO:0005615~extracellular space,GO:0044421~extracellular region part,	GO:0000166~nucleotide binding,GO:0001871~pattern binding,GO:0003677~DNA binding,GO:0005539~glycosaminoglycan binding,GO:0008083~growth factor activity,GO:0008201~heparin binding,GO:0030246~carbohydrate binding,GO:0030247~polysaccharide binding,
CUST_13404_PI425336670	-1.272	1.56207e-05	0.000924392	224809477	FE028408.1	>gi|224809477|ref|NM_001145525.1| Homo sapiens retinoic acid induced 14 (RAI14), transcript variant 6, mRNA	0.38	retinoic acid induced 14	Homo sapiens	DKFZp564G013,KIAA1334,NORPEG,RAI13,Rai14,		GO:0005739~mitochondrion,GO:0005856~cytoskeleton,GO:0005938~cell cortex,GO:0043228~non-membrane-bounded organelle,GO:0043232~intracellular non-membrane-bounded organelle,
CUST_22749_PI425336670	-1.2695	4.97676e-05	0.00193794	47564097	GO771542.1	>gi|47564097|ref|NM_001001168.1| Bos taurus septin 7 (SEPT7), mRNA	0	septin 7	Bos taurus	CDC10,SEPT7,SEPT7_BOVIN,	GO:0000087~M phase of mitotic cell cycle,GO:0000278~mitotic cell cycle,GO:0000279~M phase,GO:0000280~nuclear division,GO:0007049~cell cycle,GO:0007067~mitosis,GO:0022402~cell cycle process,GO:0022403~cell cycle phase,GO:0048285~organelle fission,GO:005130	GO:0000267~cell fraction,GO:0000775~chromosome, centromeric region,GO:0000776~kinetochore,GO:0000777~condensed chromosome kinetochore,GO:0000779~condensed chromosome, centromeric region,GO:0000793~condensed chromosome,GO:0005624~membrane fraction,GO:00056	GO:0000166~nucleotide binding,GO:0005525~GTP binding,GO:0017076~purine nucleotide binding,GO:0019001~guanyl nucleotide binding,GO:0032553~ribonucleotide binding,GO:0032555~purine ribonucleotide binding,GO:0032561~guanyl ribonucleotide binding,
CUST_30340_PI425336670	-1.2665	5.09865e-06	0.00046682	297267534	Oar#S34951778	>gi|297267534|ref|XM_001115137.2| PREDICTED: Macaca mulatta peptidyl-prolyl cis-trans isomerase FKBP2-like, transcript variant 2 (LOC717805), mRNA	0
CUST_23862_PI425336670	-1.266	1.12262e-05	0.000751925	124249249	EE748232.1	>gi|124249249|ref|NM_001080917.1| Bos taurus DnaJ (Hsp40) homolog, subfamily C, member 30 (DNAJC30), mRNA	0	DnaJ (Hsp40) homolog, subfamily C, member 30	Bos taurus	Dnajc30,Q3SZ23_BOVIN,WBSCR18,	GO:0006457~protein folding,		GO:0031072~heat shock protein binding,GO:0051082~unfolded protein binding,
CUST_24260_PI425336670	-1.266	0.00117133	0.0141971	240849358	EE851567.1	>gi|240849358|ref|NM_001161726.1| Homo sapiens protein phosphatase 2, regulatory subunit B', gamma (PPP2R5C), transcript variant 6, mRNA	3e-70	protein phosphatase 2, regulatory subunit B', gamma isoform	Homo sapiens	B56G,MGC23064,PPP2R5C,PR61G,	GO:0006508~proteolysis,GO:0006511~ubiquitin-dependent protein catabolic process,GO:0009057~macromolecule catabolic process,GO:0010498~proteasomal protein catabolic process,GO:0016485~protein processing,GO:0019941~modification-dependent protein catabolic p	GO:0000159~protein phosphatase type 2A complex,GO:0008287~protein serine/threonine phosphatase complex,GO:0016021~integral to membrane,GO:0031224~intrinsic to membrane,	GO:0008233~peptidase activity,GO:0008601~protein phosphatase type 2A regulator activity,GO:0019208~phosphatase regulator activity,GO:0019888~protein phosphatase regulator activity,	hsa04114:Oocyte meiosis,hsa04310:Wnt signaling pathway,	P00018:EGF receptor signaling pathway,P00021:FGF signaling pathway,P00057:Wnt signaling pathway,
CUST_14454_PI425336670	-1.265	1.28226e-05	0.000811503	149531909	EE748618.1	>gi|149531909|ref|XM_001513959.1| PREDICTED: Ornithorhynchus anatinus hypothetical protein LOC100083448 (LOC100083448), partial mRNA	1.7	hypothetical protein LOC100083448	Ornithorhynchus anatinus	LOC100083448,
CUST_2970_PI425336670	-1.265	0.00621868	0.0374243	298493258	EE869743.1	>gi|298493258|ref|NR_033760.1| Homo sapiens glutathione S-transferase alpha 7, pseudogene (GSTA7P), non-coding RNA	0.013
CUST_16954_PI425336670	-1.263	0.000653003	0.00989573	296233811	EE798282.1	>gi|296233811|ref|XM_002762144.1| PREDICTED: Callithrix jacchus vomeronasal type-1 receptor 1-like (LOC100395077), mRNA	0.28
CUST_12558_PI425336670	-1.262	4.17158e-05	0.00171448	297492761	EE855638.1	>gi|297492761|ref|XM_002699816.1| PREDICTED: Bos taurus Kell blood group precursor (McLeod phenotype) homolog (XKRX), mRNA	7e-175
CUST_16278_PI425336670	-1.261	0.000192966	0.00469561	297481853	DY513412.1	>gi|297481853|ref|XM_002692271.1| PREDICTED: Bos taurus hypothetical LOC100295237 (LOC100295237), mRNA	2e-66
CUST_17691_PI425336670	-1.2605	7.22557e-06	0.000570803	297477919	EE849397.1	>gi|297477919|ref|XM_002689672.1| PREDICTED: Bos taurus hypothetical LOC785500 (LOC785500), mRNA	0.19
CUST_25879_PI425336670	-1.2595	9.93914e-06	0.000711032	62460551	Oar#S34968673	>gi|62460551|ref|NM_001014928.1| Bos taurus ribosomal protein L7 (RPL7), mRNA	0	ribosomal protein L7; similar to ribosomal protein L7; similar to 60S ribosomal protein L7	Bos taurus	LOC781646,LOC782437,LOC783033,LOC783207,LOC783255,LOC783261,LOC783376,LOC783539,LOC783574,LOC784487,LOC784735,LOC784966,LOC788541,RL7_BOVIN,RPL7,	GO:0006412~translation,	GO:0005840~ribosome,GO:0015934~large ribosomal subunit,GO:0030529~ribonucleoprotein complex,GO:0033279~ribosomal subunit,GO:0043228~non-membrane-bounded organelle,GO:0043232~intracellular non-membrane-bounded organelle,	GO:0003723~RNA binding,GO:0003735~structural constituent of ribosome,GO:0005198~structural molecule activity,GO:0030528~transcription regulator activity,	bta03010:Ribosome,
CUST_1270_PI425336670	-1.2585	9.47498e-05	0.00302878	114050962	EE848518.1	>gi|114050962|ref|NM_001046481.1| Bos taurus methyl-CpG binding domain protein 1 (MBD1), mRNA	2e-84	methyl-CpG binding domain protein 1	Bos taurus	MBD1,MGC133916,Q2KIY8_BOVIN,		GO:0000785~chromatin,GO:0000792~heterochromatin,GO:0005694~chromosome,GO:0043228~non-membrane-bounded organelle,GO:0043232~intracellular non-membrane-bounded organelle,GO:0044427~chromosomal part,	GO:0003677~DNA binding,GO:0008270~zinc ion binding,GO:0043167~ion binding,GO:0043169~cation binding,GO:0046872~metal ion binding,GO:0046914~transition metal ion binding,
CUST_20044_PI425336670	-1.2585	1.41372e-05	0.000861302	139949115	DY517466.1	>gi|139949115|ref|NM_001083796.1| Bos taurus vasorin (VASN), mRNA	7e-85	vasorin	Bos taurus	A4IFA5_BOVIN,slitl2,VASN,
CUST_11797_PI425336670	-1.257	5.14236e-05	0.00197679	48928021	GO685627.1	>gi|48928021|ref|NM_146205.2| Mus musculus armadillo repeat containing 5 (Armc5), mRNA	0.057	armadillo repeat containing 5	Mus musculus	ARMC5,AW049683,BC032200,MGC102240,MGC36606,
CUST_26894_PI425336670	-1.2555	0.00174552	0.0179169	297479880	Oar#S34906476	>gi|297479880|ref|XM_002690994.1| PREDICTED: Bos taurus ribosomal protein L12-like (LOC784762), mRNA	0
CUST_11727_PI425336670	-1.2545	0.00398479	0.0289827	297478893	EE815419.1	>gi|297478893|ref|XM_002690394.1| PREDICTED: Bos taurus myeloid/lymphoid or mixed-lineage leukemia (trithorax homolog, Drosophila); translocated to, 4 (MLLT4), mRNA	0
CUST_2557_PI425336670	-1.253	0.000734151	0.010694	73994097	EE808493.1	>gi|73994097|ref|XM_534590.2| PREDICTED: Canis familiaris collagen type IV alpha 3 chain (COL4A3), mRNA	0.12	collagen, type IV, alpha 3 (Goodpasture antigen)	Canis lupus	COL4A3,Q597Q0_CANFA,
CUST_27917_PI425336670	-1.2485	0.000112338	0.00335868	114052195	Oar#S34952944	>gi|114052195|ref|NM_001046364.1| Bos taurus BUD31 homolog (S. cerevisiae) (BUD31), mRNA	0	BUD31 homolog (S. cerevisiae)	Bos taurus	BUD31,BUD31_BOVIN,MGC137430,			GO:0008270~zinc ion binding,GO:0043167~ion binding,GO:0043169~cation binding,GO:0046872~metal ion binding,GO:0046914~transition metal ion binding,	bta03040:Spliceosome,
CUST_12304_PI425336670	-1.248	1.40322e-05	0.000861173	297715652	FE026315.1	>gi|297715652|ref|XM_002834127.1| PREDICTED: Pongo abelii protein phosphatase, Mg2+/Mn2+ dependent, 1E (PPM1E), mRNA	3e-05
CUST_19046_PI425336670	-1.2445	2.13121e-05	0.00111594	297472345	EE829390.1	>gi|297472345|ref|XM_002685799.1| PREDICTED: Bos taurus spermatogenesis associated 21-like (SPATA21), mRNA	0
CUST_29701_PI425336670	-1.244	0.00333473	0.0263058	73974251	Oar#S34948184	>gi|73974251|ref|XM_853911.1| PREDICTED: Canis familiaris similar to Vacuolar ATP synthase subunit C (V-ATPase C subunit) (Vacuolar proton pump C subunit), transcript variant 7 (LOC475061), mRNA	0	ATPase, H+ transporting, lysosomal 42kDa, V1 subunit C1	Canis lupus	ATP6V1C1,				cfa00190:Oxidative phosphorylation,
CUST_28720_PI425336670	-1.2435	0.00269321	0.0233235	297477353	Oar#S54867328	>gi|297477353|ref|XM_002689268.1| PREDICTED: Bos taurus Nedd4 family interacting protein 1-like (LOC541196), partial mRNA	0
CUST_1715_PI425336670	-1.242	3.59793e-05	0.00154295	224922742	DY484294.1	>gi|224922742|ref|NR_003958.2| Bos taurus H19, imprinted maternally expressed transcript (non-protein coding) (H19), non-coding RNA	3e-71	H19, imprinted maternally expressed transcript (non-protein coding)	Bos taurus	H19,
CUST_24339_PI425336670	-1.241	0.00448134	0.031045	255683522	GO781295.1	>gi|255683522|ref|NM_001164022.1| Bos taurus CREB binding protein (CREBBP), mRNA	0	CREB binding protein	Bos taurus	CREBBP,hmm291030,	GO:0006355~regulation of transcription, DNA-dependent,GO:0045449~regulation of transcription,GO:0051252~regulation of RNA metabolic process,		GO:0003712~transcription cofactor activity,GO:0004402~histone acetyltransferase activity,GO:0004468~lysine N-acetyltransferase activity,GO:0008080~N-acetyltransferase activity,GO:0008134~transcription factor binding,GO:0008270~zinc ion binding,GO:0016407~	bta04110:Cell cycle,bta04310:Wnt signaling pathway,bta04330:Notch signaling pathway,bta04350:TGF-beta signaling pathway,bta04520:Adherens junction,bta04630:Jak-STAT signaling pathway,bta04720:Long-term potentiation,bta04916:Melanogenesis,bta05016:Huntingt
CUST_19960_PI425336670	-1.2405	2.0541e-05	0.00108699	297492323	GO773428.1	>gi|297492323|ref|XR_084728.1| PREDICTED: Bos taurus beta 1,4-N-acetylgalactosaminyltransferase-transferase 4-like (LOC100137759), miscRNA	0
CUST_15960_PI425336670	-1.239	5.91851e-06	0.000508946	297680574	EE782608.1	>gi|297680574|ref|XM_002818017.1| PREDICTED: Pongo abelii serine/threonine-protein kinase 17A-like (LOC100436018), mRNA	7e-11
CUST_30029_PI425336670	-1.239	1.26632e-05	0.000808807	297490083	Oar#S34944635	>gi|297490083|ref|XM_002697958.1| PREDICTED: Bos taurus MATH (meprin-associated Traf homology) domain containing family member (math-33)-like (USP7), mRNA	0
CUST_2810_PI425336670	-1.2375	3.90089e-06	0.000391639	194227180	GT882986.1	>gi|194227180|ref|XM_001916725.1| PREDICTED: Equus caballus KIN, antigenic determinant of recA protein homolog (mouse) (KIN), mRNA	1e-17	KIN, antigenic determinant of recA protein homolog (mouse)	Equus caballus	kin,
CUST_28835_PI425336670	-1.237	3.63074e-05	0.00155029	155372036	Oar#S34989630	>gi|155372036|ref|NM_001101156.1| Bos taurus peripheral myelin protein 22 (PMP22), mRNA	2e-155	peripheral myelin protein 22	Bos taurus	Pmp22,PMP22_BOVIN,	GO:0007049~cell cycle,GO:0007050~cell cycle arrest,GO:0022402~cell cycle process,	GO:0016021~integral to membrane,GO:0031224~intrinsic to membrane,
CUST_23277_PI425336670	-1.2345	0.00161584	0.0170965	297486506	EE798972.1	>gi|297486506|ref|XM_002695636.1| PREDICTED: Bos taurus KIAA0160-like (SUZ12), mRNA	0
CUST_11535_PI425336670	-1.234	9.42039e-05	0.0030201	297474051	EE795195.1	>gi|297474051|ref|XM_002687061.1| PREDICTED: Bos taurus diacylglycerol kinase, iota (DGKI), mRNA	0
CUST_28386_PI425336670	-1.2315	7.60033e-06	0.000586379	297479031	Oar#S31576052	>gi|297479031|ref|XM_002690492.1| PREDICTED: Bos taurus neogenin-like (LOC100297058), mRNA	0
CUST_13150_PI425336670	-1.231	0.000150769	0.0040476	90265826	GO782401.1	>gi|90265826|ref|NM_001039952.1| Macaca mulatta Treacher Collins-Franceschetti syndrome 1 (TCOF1), mRNA	3.1	Treacher Collins-Franceschetti syndrome 1	Macaca mulatta	NP_001035041.1,TCOF1,	GO:0006350~transcription,GO:0006351~transcription, DNA-dependent,GO:0006360~transcription from RNA polymerase I promoter,GO:0009303~rRNA transcription,GO:0032774~RNA biosynthetic process,GO:0042790~transcription of nuclear rRNA large RNA polymerase I tran
CUST_30304_PI425336670	-1.2305	2.23819e-05	0.00115255	80861485	Oar#S34888501	>gi|80861485|ref|NM_018999.2| Homo sapiens family with sequence similarity 190, member B (FAM190B), mRNA	5e-88	KIAA1128	Homo sapiens	bA486O22.1,DKFZp686O11112,FAM190B,FLJ14262,FLJ25809,Gcap14,KIAA1128,
CUST_13665_PI425336670	-1.229	0.00524618	0.0338612	297476379	EE829797.1	>gi|297476379|ref|XM_002688562.1| PREDICTED: Bos taurus epoxide hydrolase 3 (EPHX3), mRNA	0
CUST_16892_PI425336670	-1.229	2.04945e-05	0.00108627	115495256	GO679601.1	>gi|115495256|ref|NM_001075790.1| Bos taurus BRCA1/BRCA2-containing complex, subunit 3 (BRCC3), mRNA	5e-173	BRCA1/BRCA2-containing complex, subunit 3	Bos taurus	BRCC3,BRCC3_BOVIN,CXorf53,	GO:0000075~cell cycle checkpoint,GO:0000077~DNA damage checkpoint,GO:0006259~DNA metabolic process,GO:0006281~DNA repair,GO:0006282~regulation of DNA repair,GO:0006302~double-strand break repair,GO:0006325~chromatin organization,GO:0006508~proteolysis,GO:	GO:0070531~BRCA1-A complex,GO:0070552~BRISC complex,	GO:0004221~ubiquitin thiolesterase activity,GO:0004843~ubiquitin-specific protease activity,GO:0008233~peptidase activity,GO:0008234~cysteine-type peptidase activity,GO:0008237~metallopeptidase activity,GO:0008270~zinc ion binding,GO:0016790~thiolester hy
CUST_30593_PI425336670	-1.2265	0.00625064	0.0375482	300068953	Oar#S54864542	>gi|300068953|ref|NM_001190876.1| Macaca mulatta signal recognition particle receptor, B subunit (SRPRB), mRNA	0
CUST_24639_PI425336670	-1.226	0.00122013	0.0144917	116256470	FE024355.1	>gi|116256470|ref|NM_173354.3| Homo sapiens salt-inducible kinase 1 (SIK1), mRNA	1.2	salt-inducible kinase 1	Homo sapiens	MSK,SIK,SIK1,Snf1lk,	GO:0000122~negative regulation of transcription from RNA polymerase II promoter,GO:0006355~regulation of transcription, DNA-dependent,GO:0006357~regulation of transcription from RNA polymerase II promoter,GO:0006468~protein amino acid phosphorylation,GO:0	GO:0005829~cytosol,	GO:0000166~nucleotide binding,GO:0000287~magnesium ion binding,GO:0001882~nucleoside binding,GO:0001883~purine nucleoside binding,GO:0004672~protein kinase activity,GO:0004674~protein serine/threonine kinase activity,GO:0005524~ATP binding,GO:0016564~tran
CUST_25701_PI425336670	-1.223	0.000519357	0.0087187	251823856	EE867979.1	>gi|251823856|ref|NR_027984.1| Mus musculus RIKEN cDNA 2810025M15 gene (2810025M15Rik), non-coding RNA	1.7	RIKEN cDNA 2810025M15 gene	Mus musculus	2810025M15Rik,AI429618,
CUST_12718_PI425336670	-1.2215	0.000318557	0.00648126	187936943	EE853660.1	>gi|187936943|ref|NM_020134.3| Homo sapiens dihydropyrimidinase-like 5 (DPYSL5), mRNA	4e-07	dihydropyrimidinase-like 5	Homo sapiens	CRAM,CRMP-5,Crmp5,DPYSL5,FLJ45383,Ulip6,	GO:0000902~cell morphogenesis,GO:0000904~cell morphogenesis involved in differentiation,GO:0006928~cell motion,GO:0007409~axonogenesis,GO:0007411~axon guidance,GO:0030030~cell projection organization,GO:0030182~neuron differentiation,GO:0031175~neuron pro	GO:0030425~dendrite,GO:0042995~cell projection,GO:0043005~neuron projection,GO:0043025~cell soma,		hsa04360:Axon guidance,	P00007:Axon guidance mediated by semaphorins,P02771:Pyrimidine Metabolism,
CUST_2948_PI425336670	-1.221	0.00575246	0.0358739	297262507	EE869265.1	>gi|297262507|ref|XM_001104877.2| PREDICTED: Macaca mulatta Sp1 transcription factor, transcript variant 2 (SP1), mRNA	0.98
CUST_25762_PI425336670	-1.2205	0.000183117	0.00455208	297485067	EE837410.1	>gi|297485067|ref|XM_002694683.1| PREDICTED: Bos taurus kelch-like 22 (Drosophila) (KLHL22), mRNA	0
CUST_26538_PI425336670	-1.2205	1.13538e-05	0.000755873	125991765	Oar#S34965852	>gi|125991765|ref|NM_001077486.2| Bos taurus BCL2-like 1 (BCL2L1), nuclear gene encoding mitochondrial protein, mRNA	0	BCL2-like 1	Bos taurus	bcl-xL,BCL2L1,BCLX,Q05KJ0_BOVIN,	GO:0001541~ovarian follicle development,GO:0001701~in utero embryonic development,GO:0001836~release of cytochrome c from mitochondria,GO:0003006~reproductive developmental process,GO:0006839~mitochondrial transport,GO:0006873~cellular ion homeostasis,GO:	GO:0005739~mitochondrion,GO:0005740~mitochondrial envelope,GO:0005829~cytosol,GO:0031090~organelle membrane,GO:0031966~mitochondrial membrane,GO:0031967~organelle envelope,GO:0031975~envelope,GO:0044429~mitochondrial part,	GO:0042802~identical protein binding,GO:0046982~protein heterodimerization activity,GO:0046983~protein dimerization activity,	bta04210:Apoptosis,bta04630:Jak-STAT signaling pathway,bta05014:Amyotrophic lateral sclerosis (ALS),bta05200:Pathways in cancer,bta05212:Pancreatic cancer,bta05220:Chronic myeloid leukemia,bta05222:Small cell lung cancer,	P00006:Apoptosis signaling pathway,
CUST_21919_PI425336670	-1.2195	0.000569631	0.00924526	240120076	GO714850.1	>gi|240120076|ref|NM_001161822.1| Mus musculus regulator of G-protein signaling 17 (Rgs17), transcript variant 1, mRNA	3e-08	regulator of G-protein signaling 17	Mus musculus	6430507P11Rik,Rgs17,Rgsz2,	GO:0007166~cell surface receptor linked signal transduction,GO:0007186~G-protein coupled receptor protein signaling pathway,GO:0009968~negative regulation of signal transduction,GO:0010648~negative regulation of cell communication,	GO:0031224~intrinsic to membrane,GO:0031225~anchored to membrane,	GO:0005096~GTPase activator activity,GO:0008047~enzyme activator activity,GO:0030695~GTPase regulator activity,GO:0060589~nucleoside-triphosphatase regulator activity,		P00026:Heterotrimeric G-protein signaling pathway-Gi alpha and Gs alpha mediated pathway,P00027:Heterotrimeric G-protein signaling pathway-Gq alpha and Go alpha mediated pathway,P00031:Inflammation mediated by chemokine and cytokine signaling pathway,
CUST_11625_PI425336670	-1.219	4.51052e-05	0.00181192	194216633	GO755071.1	>gi|194216633|ref|XM_001494513.2| PREDICTED: Equus caballus acyl-Coenzyme A oxidase 1, palmitoyl (ACOX1), mRNA	9e-61	acyl-Coenzyme A oxidase 1, palmitoyl	Equus caballus	ACOX1,				ecb00071:Fatty acid metabolism,ecb00592:alpha-Linolenic acid metabolism,ecb01040:Biosynthesis of unsaturated fatty acids,ecb03320:PPAR signaling pathway,
CUST_25372_PI425336670	-1.2185	0.000767604	0.010968	295391955	EE835990.1	>gi|295391955|ref|NR_033577.1| Mus musculus predicted gene 8221 (Gm8221), non-coding RNA	0.003
CUST_20644_PI425336670	-1.2175	0.000819608	0.0114971	157074081	CU652252.1	>gi|157074081|ref|NM_001103282.1| Bos taurus hect (homologous to the E6-AP (UBE3A) carboxyl terminus) domain and RCC1 (CHC1)-like domain (RLD) 1 (HERC1), mRNA	2e-14	hect (homologous to the E6-AP (UBE3A) carboxyl terminus) domain and RCC1 (CHC1)-like domain (RLD) 1	Bos taurus	A2VDK8_BOVIN,HERC1,MGC142529,	GO:0006508~proteolysis,GO:0009057~macromolecule catabolic process,GO:0019941~modification-dependent protein catabolic process,GO:0030163~protein catabolic process,GO:0043632~modification-dependent macromolecule catabolic process,GO:0044257~cellular protei		GO:0016879~ligase activity, forming carbon-nitrogen bonds,GO:0016881~acid-amino acid ligase activity,	bta04120:Ubiquitin mediated proteolysis,
CUST_25485_PI425336670	-1.2165	6.20431e-05	0.00225382	297481421	DY505673.1	>gi|297481421|ref|XM_002692050.1| PREDICTED: Bos taurus UPF2 regulator of nonsense transcripts homolog (yeast) (UPF2), mRNA	0
CUST_17057_PI425336670	-1.216	0.00539078	0.0344254	221136909	EE805852.1	>gi|221136909|ref|NM_001144104.1| Bos taurus caspase 2, apoptosis-related cysteine peptidase (CASP2), mRNA	0	caspase 2, apoptosis-related cysteine peptidase	Bos taurus	CASP2,
CUST_12355_PI425336670	-1.2155	4.78034e-06	0.000447172	297485408	DY499253.1	>gi|297485408|ref|XM_002694841.1| PREDICTED: Bos taurus ataxin-1-like (ATXN1L), mRNA	0.1
CUST_28823_PI425336670	-1.2155	0.000102129	0.00316659	77736042	Oar#S34933330	>gi|77736042|ref|NM_001034548.1| Bos taurus splicing factor 3a, subunit 3, 60kDa (SF3A3), mRNA	0	splicing factor 3a, subunit 3, 60kDa	Bos taurus	MGC129027,Q3SWY7_BOVIN,SF3A3,		GO:0005681~spliceosome,GO:0030529~ribonucleoprotein complex,	GO:0008270~zinc ion binding,GO:0043167~ion binding,GO:0043169~cation binding,GO:0046872~metal ion binding,GO:0046914~transition metal ion binding,	bta03040:Spliceosome,
CUST_13631_PI425336670	-1.2135	0.000158824	0.00415652	114576416	GT883019.1	>gi|114576416|ref|XM_001143497.1| PREDICTED: Pan troglodytes similar to FLJ21945 protein, transcript variant 1 (LOC737962), mRNA	1e-20	similar to FLJ21945 protein	Pan troglodytes	C2orf44,LOC737962,
CUST_26278_PI425336670	-1.2125	0.00508744	0.0333164	147904805	Oar#S20553870	>gi|147904805|ref|NM_001093783.1| Ovis aries kappa light chain (LOC100037688), mRNA	0	kappa light chain	Ovis aries	LOC100037688,
CUST_18111_PI425336670	-1.2115	0.000393997	0.00735869	166091427	GO748680.1	>gi|166091427|ref|NR_002728.2| Homo sapiens KCNQ1 overlapping transcript 1 (non-protein coding) (KCNQ1OT1), non-coding RNA	0.46	KCNQ1 overlapping transcript 1 (non-protein coding)	Homo sapiens	FLJ41078,KCNQ10T1,Kcnq1ot1,KvDMR1,Kvlqt1-as,LIT1,NCRNA00012,
CUST_22800_PI425336670	-1.2095	3.79691e-05	0.00160125	122692402	EE760599.1	>gi|122692402|ref|NM_001080341.1| Bos taurus alkB, alkylation repair homolog 8 (E. coli) (ALKBH8), mRNA	0	hypothetical LOC782044; hypothetical protein LOC781788	Bos taurus	ALKB8_BOVIN,ALKBH8,LOC782044,MGC152202,			GO:0003723~RNA binding,
CUST_22242_PI425336670	-1.208	0.00112095	0.0138012	156120918	DY514703.1	>gi|156120918|ref|NM_001102136.1| Bos taurus nucleoredoxin (NXN), mRNA	4e-123	nucleoredoxin	Bos taurus	MGC151821,NXN,NXN_BOVIN,	GO:0007166~cell surface receptor linked signal transduction,GO:0016055~Wnt receptor signaling pathway,GO:0019725~cellular homeostasis,GO:0042592~homeostatic process,GO:0045454~cell redox homeostasis,GO:0055114~oxidation reduction,	GO:0005829~cytosol,	GO:0004791~thioredoxin-disulfide reductase activity,GO:0016209~antioxidant activity,GO:0016651~oxidoreductase activity, acting on NADH or NADPH,GO:0016667~oxidoreductase activity, acting on sulfur group of donors,GO:0016668~oxidoreductase activity, acting
CUST_2362_PI425336670	-1.2075	0.00390277	0.0286503	297479535	EE779183.1	>gi|297479535|ref|XM_002690802.1| PREDICTED: Bos taurus MAX gene associated, transcript variant 2 (MGA), mRNA	1e-175
CUST_29483_PI425336670	-1.2075	0.000548095	0.00904932	297478383	Oar#S31570070	>gi|297478383|ref|XM_002690028.1| PREDICTED: Bos taurus collagen, type XII, alpha 1 (COL12A1), mRNA	0
CUST_2559_PI425336670	-1.2045	0.000142173	0.00389925	296221115	GT881259.1	>gi|296221115|ref|XM_002756563.1| PREDICTED: Callithrix jacchus steroid 17-alpha-hydroxylase/17,20 lyase-like (LOC100400572), mRNA	0.032
CUST_16797_PI425336670	-1.2025	8.58724e-05	0.00279644	155372008	EE810987.1	>gi|155372008|ref|NM_001101141.1| Bos taurus glycerophosphodiester phosphodiesterase domain containing 5 (GDPD5), mRNA	9e-148	glycerophosphodiester phosphodiesterase domain containing 5	Bos taurus	A7MAZ1_BOVIN,GDPD5,	GO:0006071~glycerol metabolic process,GO:0019400~alditol metabolic process,GO:0019751~polyol metabolic process,		GO:0008081~phosphoric diester hydrolase activity,GO:0008889~glycerophosphodiester phosphodiesterase activity,
CUST_25936_PI425336670	-1.202	0.0011752	0.0142096	78369457	Oar#S34886134	>gi|78369457|ref|NM_001035310.1| Bos taurus proteasome (prosome, macropain) subunit, alpha type, 1 (PSMA1), mRNA	0	proteasome (prosome, macropain) subunit, alpha type, 1	Bos taurus	MGC127224,PSA1_BOVIN,PSMA1,	GO:0006508~proteolysis,GO:0006511~ubiquitin-dependent protein catabolic process,GO:0009057~macromolecule catabolic process,GO:0019941~modification-dependent protein catabolic process,GO:0030163~protein catabolic process,GO:0043632~modification-dependent m	GO:0000502~proteasome complex,GO:0005839~proteasome core complex,GO:0019773~proteasome core complex, alpha-subunit complex,	GO:0004175~endopeptidase activity,GO:0004298~threonine-type endopeptidase activity,GO:0008233~peptidase activity,GO:0070003~threonine-type peptidase activity,GO:0070011~peptidase activity, acting on L-amino acid peptides,	bta03050:Proteasome,
CUST_17101_PI425336670	-1.1995	0.000459583	0.00809655	297487958	GT642651.1	>gi|297487958|ref|XM_002696572.1| PREDICTED: Bos taurus leucine-rich repeat kinase 1-like (LOC529868), mRNA	0
CUST_20809_PI425336670	-1.1995	0.000262582	0.00572326	297480851	GO722919.1	>gi|297480851|ref|XM_002691618.1| PREDICTED: Bos taurus MYB-related protein B-like (SNAPC4), mRNA	4e-137
CUST_21425_PI425336670	-1.198	1.18769e-05	0.000778148	297473609	EE870913.1	>gi|297473609|ref|XM_002686666.1| PREDICTED: Bos taurus distal-less homeobox 6-like (DLX6), mRNA	2e-54
CUST_21106_PI425336670	-1.196	0.000275877	0.00588103	297488688	GT644299.1	>gi|297488688|ref|XM_002697079.1| PREDICTED: Bos taurus ubiquitin specific peptidase 19 (USP19), mRNA	0
CUST_29585_PI425336670	-1.196	2.24998e-05	0.00115547	114051625	Oar#S20543798	>gi|114051625|ref|NM_001046123.1| Bos taurus mitochondrial ribosomal protein S5 (MRPS5), nuclear gene encoding mitochondrial protein, mRNA	0	mitochondrial ribosomal protein S5	Bos taurus	MGC137513,Mrps5,RT05_BOVIN,	GO:0006412~translation,	GO:0005739~mitochondrion,GO:0005840~ribosome,GO:0030529~ribonucleoprotein complex,GO:0043228~non-membrane-bounded organelle,GO:0043232~intracellular non-membrane-bounded organelle,	GO:0003723~RNA binding,GO:0003735~structural constituent of ribosome,GO:0005198~structural molecule activity,
CUST_15128_PI425336670	-1.1955	0.000164817	0.00424526	73959870	EE815878.1	>gi|73959870|ref|XM_547221.2| PREDICTED: Canis familiaris similar to chromosome 16 open reading frame 9 (LOC490100), mRNA	0	integrin alpha FG-GAP repeat containing 3	Canis lupus	ITFG3,
CUST_14527_PI425336670	-1.194	3.74456e-05	0.00158594	297487928	EE868875.1	>gi|297487928|ref|XM_002696546.1| PREDICTED: Bos taurus myeloid-associated differentiation marker-like (LOC522540), mRNA	3e-11
CUST_18382_PI425336670	-1.194	0.00432941	0.0304627	297480907	GT875734.1	>gi|297480907|ref|XM_002691683.1| PREDICTED: Bos taurus ring finger protein 208-like (LOC100299353), mRNA	2e-74
CUST_23343_PI425336670	-1.1925	8.78905e-06	0.000650725	297487065	EE758406.1	>gi|297487065|ref|XM_002695974.1| PREDICTED: Bos taurus keratin associated protein 2-4-like (LOC100295015), mRNA	1e-57
CUST_26255_PI425336670	-1.192	0.00346808	0.0268258	67845988	Oar#S20553869	>gi|67845988|ref|NM_001024860.1| Ovis aries tumor necrosis factor (TNF), mRNA	0	tumor necrosis factor (TNF superfamily, member 2)	Ovis aries	TNF,TNF-alpha,	GO:0006955~immune response,	GO:0005576~extracellular region,GO:0005615~extracellular space,GO:0005886~plasma membrane,GO:0016021~integral to membrane,GO:0031224~intrinsic to membrane,GO:0044421~extracellular region part,	GO:0005125~cytokine activity,GO:0005164~tumor necrosis factor receptor binding,GO:0032813~tumor necrosis factor receptor superfamily binding,		P00006:Apoptosis signaling pathway,P00057:Wnt signaling pathway,
CUST_26872_PI425336670	-1.1915	3.14777e-05	0.00139896	118151361	Oar#S34973126	>gi|118151361|ref|NM_001078145.1| Bos taurus keratin associated protein-like (LOC777598), mRNA	0	similar to Keratin associated protein-like; hypothetical LOC788272; keratin associated protein-like	Bos taurus	A5PJJ0_BOVIN,A5PJJ4_BOVIN,LOC618938,LOC777598,LOC787225,LOC788272,MGC143210,Q0VC31_BOVIN,		GO:0005856~cytoskeleton,GO:0005882~intermediate filament,GO:0043228~non-membrane-bounded organelle,GO:0043232~intracellular non-membrane-bounded organelle,GO:0044430~cytoskeletal part,GO:0045095~keratin filament,GO:0045111~intermediate filament cytoskelet
CUST_11860_PI425336670	-1.1905	0.0035973	0.0273661	297461968	EE780314.1	>gi|297461968|ref|XM_002701885.1| PREDICTED: Bos taurus c-cbl-like (LOC100335833), mRNA	4e-14
CUST_13122_PI425336670	-1.1895	0.00256729	0.0226806	210032998	EE836426.1	>gi|210032998|ref|NM_001107317.2| Rattus norvegicus membrane bound O-acyltransferase domain containing 4 (Mboat4), mRNA	0.5	membrane bound O-acyltransferase domain containing 4	Rattus norvegicus	MBOAT4,RGD1566335,	GO:0006497~protein amino acid lipidation,GO:0018190~protein amino acid octanoylation,GO:0018191~peptidyl-serine octanoylation,GO:0018209~peptidyl-serine modification,GO:0042157~lipoprotein metabolic process,GO:0042158~lipoprotein biosynthetic process,GO:0	GO:0005783~endoplasmic reticulum,GO:0005789~endoplasmic reticulum membrane,GO:0012505~endomembrane system,GO:0016021~integral to membrane,GO:0030176~integral to endoplasmic reticulum membrane,GO:0031090~organelle membrane,GO:0031224~intrinsic to membrane,	GO:0008374~O-acyltransferase activity,GO:0016412~serine O-acyltransferase activity,
CUST_10083_PI425336670	-1.188	0.000112199	0.00335868	194042747	EE802827.1	>gi|194042747|ref|XM_001927343.1| PREDICTED: Sus scrofa similar to trypsin domain containing 1 (predicted) (LOC100157601), mRNA	3e-104	similar to trypsin domain containing 1 (predicted)	Sus scrofa	LOC100157601,
CUST_11548_PI425336670	-1.186	1.74209e-05	0.000986714	297486865	GO736361.1	>gi|297486865|ref|XM_002695864.1| PREDICTED: Bos taurus hypothetical protein LOC100336181 (LOC100336181), mRNA	1e-05
CUST_10067_PI425336670	-1.1845	0.000154557	0.00409371	55741796	EE792650.1	>gi|55741796|ref|NM_214015.1| Sus scrofa transforming growth factor, beta 1 (TGFB1), mRNA	1e-47	transforming growth factor, beta 1	Sus scrofa	TGF-BETA-1,Tgfb1,	GO:0001501~skeletal system development,GO:0002520~immune system development,GO:0006355~regulation of transcription, DNA-dependent,GO:0006468~protein amino acid phosphorylation,GO:0006793~phosphorus metabolic process,GO:0006796~phosphate metabolic process,	GO:0005576~extracellular region,GO:0005578~proteinaceous extracellular matrix,GO:0005615~extracellular space,GO:0031012~extracellular matrix,GO:0044421~extracellular region part,	GO:0005160~transforming growth factor beta receptor binding,GO:0008083~growth factor activity,GO:0016563~transcription activator activity,GO:0030528~transcription regulator activity,	ssc04010:MAPK signaling pathway,ssc04110:Cell cycle,ssc04350:TGF-beta signaling pathway,ssc04672:Intestinal immune network for IgA production,ssc05200:Pathways in cancer,ssc05210:Colorectal cancer,ssc05211:Renal cell carcinoma,ssc05212:Pancreatic cancer,s	P00052:TGF-beta signaling pathway,
CUST_30148_PI425336670	-1.1835	0.00158258	0.0169106	126327386	Oar#S34971671	>gi|126327386|ref|XM_001366720.1| PREDICTED: Monodelphis domestica similar to nucleoporin like 1,, transcript variant 2 (LOC100019318), mRNA	0.009	similar to nucleoporin like 1	Monodelphis domestica	LOC100019318,NUPL1,
CUST_10390_PI425336670	-1.183	0.00363544	0.0275334	297675619	EE806998.1	>gi|297675619|ref|XM_002815721.1| PREDICTED: Pongo abelii transmembrane protein 161B (TMEM161B), mRNA	0.032
CUST_29430_PI425336670	-1.1825	0.00933786	0.0474887	77735752	Oar#S34959059	>gi|77735752|ref|NM_001034399.1| Bos taurus FXYD domain containing ion transport regulator 6 (FXYD6), mRNA	0	FXYD domain containing ion transport regulator 6	Bos taurus	fxyd6,FXYD6_BOVIN,MGC129136,	GO:0006811~ion transport,	GO:0016021~integral to membrane,GO:0031224~intrinsic to membrane,	GO:0005216~ion channel activity,GO:0015267~channel activity,GO:0022803~passive transmembrane transporter activity,GO:0022838~substrate specific channel activity,
CUST_29078_PI425336670	-1.182	1.89221e-05	0.00103749	297480525	Oar#S54866894	>gi|297480525|ref|XM_002691456.1| PREDICTED: Bos taurus elastin microfibril interfacer 1 (EMILIN1), mRNA	0
CUST_2956_PI425336670	-1.1805	0.00984182	0.0489326	297297303	EE774332.1	>gi|297297303|ref|XM_001084079.2| PREDICTED: Macaca mulatta leucine-rich repeat kinase 1 (LRRK1), mRNA	1.6
CUST_22399_PI425336670	-1.18	1.1022e-05	0.000746098	194205921	DY482373.1	>gi|194205921|ref|XM_001917753.1| PREDICTED: Equus caballus ankyrin 3, node of Ranvier (ankyrin G) (ANK3), mRNA	0	ankyrin 3, node of Ranvier (ankyrin G)	Equus caballus	ANK3,
CUST_25904_PI425336670	-1.178	4.87826e-05	0.00191571	31343589	Oar#S52826534	>gi|31343589|ref|NM_175815.2| Bos taurus NADH dehydrogenase (ubiquinone) 1 alpha subcomplex, 2, 8kDa (NDUFA2), nuclear gene encoding mitochondrial protein, mRNA	0	NADH dehydrogenase (ubiquinone) 1 alpha subcomplex, 2, 8kDa; similar to NADH dehydrogenase	Bos taurus	B8,LOC786551,NDUA2_BOVIN,Ndufa2,	GO:0006091~generation of precursor metabolites and energy,GO:0022900~electron transport chain,GO:0055114~oxidation reduction,	GO:0005739~mitochondrion,GO:0005740~mitochondrial envelope,GO:0005743~mitochondrial inner membrane,GO:0005746~mitochondrial respiratory chain,GO:0005747~mitochondrial respiratory chain complex I,GO:0019866~organelle inner membrane,GO:0030964~NADH dehydrog		bta00190:Oxidative phosphorylation,bta05010:Alzheimer's disease,bta05012:Parkinson's disease,bta05016:Huntington's disease,
CUST_28253_PI425336670	-1.178	0.00395721	0.0288584	62751649	Oar#S34898058	>gi|62751649|ref|NM_001015565.1| Bos taurus poly(rC) binding protein 1 (PCBP1), mRNA	0	similar to Poly(rC)-binding protein 1 (Alpha-CP1) (hnRNP-E1) (Nucleic acid-binding protein SUB2.3); poly(rC) binding protein 1	Bos taurus	hnRNP-E1,LOC781360,MGC140822,PCBP1,PCBP1_BOVIN,		GO:0030529~ribonucleoprotein complex,	GO:0003677~DNA binding,GO:0003697~single-stranded DNA binding,GO:0003723~RNA binding,GO:0043566~structure-specific DNA binding,	bta03040:Spliceosome,
CUST_193_PI425336670	-1.1775	1.52049e-05	0.000906282	114643925	GO758120.1	>gi|114643925|ref|XM_001162314.1| PREDICTED: Pan troglodytes similar to MSSP-1 (LOC744272), mRNA	7e-32	RNA binding motif, single stranded interacting protein 1; similar to MSSP-1	Pan troglodytes	LOC744272,RBMS1,
CUST_10615_PI425336670	-1.177	0.000546201	0.0090316	114050812	GO754870.1	>gi|114050812|ref|NM_001046509.1| Bos taurus MACRO domain containing 1 (MACROD1), mRNA	7e-56	MACRO domain containing 1	Bos taurus	LRP16,MACD1_BOVIN,MACROD1,MGC137503,		GO:0005739~mitochondrion,
CUST_27189_PI425336670	-1.174	2.28326e-05	0.00116095	149726263	Oar#S20694666	>gi|149726263|ref|XM_001504152.1| PREDICTED: Equus caballus similar to dead end homolog 1 (LOC100061778), mRNA	0.62	similar to Dead end homolog 1 (zebrafish)	Equus caballus	Dnd1,LOC100061778,
CUST_1794_PI425336670	-1.172	0.000148966	0.00402614	209180414	EE760241.1	>gi|209180414|ref|NM_016353.4| Homo sapiens zinc finger, DHHC-type containing 2 (ZDHHC2), mRNA	6e-10	zinc finger, DHHC-type containing 2	Homo sapiens	DHHC2,ZDHHC2,znf372,	GO:0006497~protein amino acid lipidation,GO:0018345~protein palmitoylation,GO:0042157~lipoprotein metabolic process,GO:0042158~lipoprotein biosynthetic process,GO:0043543~protein amino acid acylation,	GO:0016021~integral to membrane,GO:0031224~intrinsic to membrane,	GO:0008270~zinc ion binding,GO:0016409~palmitoyltransferase activity,GO:0043167~ion binding,GO:0043169~cation binding,GO:0046872~metal ion binding,GO:0046914~transition metal ion binding,
CUST_30225_PI425336670	-1.1705	8.82054e-05	0.00285525	297480248	Oar#S43002666	>gi|297480248|ref|XM_002691296.1| PREDICTED: Bos taurus zinc finger protein 36, C3H type-like 2 (ZFP36L2), mRNA	0
CUST_14952_PI425336670	-1.169	0.00187916	0.0187865	156523169	GT877749.1	>gi|156523169|ref|NM_001102529.1| Bos taurus SCY1-like 2 (S. cerevisiae) (SCYL2), mRNA	0	SCY1-like 2 (S. cerevisiae)	Bos taurus	A6QLN8_BOVIN,MGC138084,SCYL2,	GO:0006468~protein amino acid phosphorylation,GO:0006793~phosphorus metabolic process,GO:0006796~phosphate metabolic process,GO:0016310~phosphorylation,		GO:0000166~nucleotide binding,GO:0001882~nucleoside binding,GO:0001883~purine nucleoside binding,GO:0004672~protein kinase activity,GO:0005524~ATP binding,GO:0017076~purine nucleotide binding,GO:0030554~adenyl nucleotide binding,GO:0032553~ribonucleotide
CUST_22673_PI425336670	-1.1685	0.00218906	0.0206529	297483315	EE790493.1	>gi|297483315|ref|XM_002693438.1| PREDICTED: Bos taurus START domain containing 10-like (STARD10), mRNA	0
CUST_28145_PI425336670	-1.167	0.000100635	0.00313497	215490084	Oar#S34928982	>gi|215490084|ref|NM_001035467.2| Bos taurus Sin3A-associated protein, 18kDa (SAP18), mRNA	0	Sin3A-associated protein, 18kDa	Bos taurus	MGC127945,SAP18,SAP18_BOVIN,	GO:0006350~transcription,GO:0045449~regulation of transcription,				P00025:Hedgehog signaling pathway,
CUST_29468_PI425336670	-1.167	4.18017e-05	0.0017147	297487401	Oar#S31572809	>gi|297487401|ref|XM_002696204.1| PREDICTED: Bos taurus sphingosine kinase 1 (SPHK1), mRNA	2e-49
CUST_13871_PI425336670	-1.1655	0.000135528	0.00377979	115494909	EE835057.1	>gi|115494909|ref|NM_001075782.1| Bos taurus ADP-ribosylation factor-like 6 (ARL6), mRNA	0	ADP-ribosylation factor-like 6	Bos taurus	ARL6,ARL6_BOVIN,MGC140307,	GO:0007242~intracellular signaling cascade,GO:0007264~small GTPase mediated signal transduction,		GO:0000166~nucleotide binding,GO:0005525~GTP binding,GO:0017076~purine nucleotide binding,GO:0019001~guanyl nucleotide binding,GO:0032553~ribonucleotide binding,GO:0032555~purine ribonucleotide binding,GO:0032561~guanyl ribonucleotide binding,
CUST_10773_PI425336670	-1.1645	0.000107099	0.00325645	284055295	GO733173.1	>gi|284055295|ref|NM_001004024.2| Bos taurus junction plakoglobin (JUP), mRNA	6e-13	junction plakoglobin	Bos taurus	JUP,MGC137835,PLAK_BOVIN,	GO:0007155~cell adhesion,GO:0022610~biological adhesion,	GO:0005829~cytosol,GO:0005856~cytoskeleton,GO:0005886~plasma membrane,GO:0005911~cell-cell junction,GO:0005912~adherens junction,GO:0005913~cell-cell adherens junction,GO:0016327~apicolateral plasma membrane,GO:0019898~extrinsic to membrane,GO:0030016~myo	GO:0019899~enzyme binding,GO:0019902~phosphatase binding,GO:0019903~protein phosphatase binding,GO:0042153~RPTP-like protein binding,	bta05200:Pathways in cancer,bta05221:Acute myeloid leukemia,bta05412:Arrhythmogenic right ventricular cardiomyopathy (ARVC),	P00004:Alzheimer disease-presenilin pathway,
CUST_10525_PI425336670	-1.1625	0.000216197	0.00506995	115497871	GT643550.1	>gi|115497871|ref|NM_001075216.1| Bos taurus BCDIN3 domain containing (BCDIN3D), mRNA	0	BCDIN3 domain containing	Bos taurus	BCDIN3D,BN3D2_BOVIN,
CUST_15343_PI425336670	-1.161	0.00713183	0.0403876	6678492	EE774482.1	>gi|6678492|ref|NM_009462.1| Mus musculus ubiquitin specific peptidase 10 (Usp10), mRNA	0.29	ubiquitin specific peptidase 10	Mus musculus	2610014N07Rik,GALNT2,mKIAA0190,ubpo,Uchrp,USP10,	GO:0006508~proteolysis,GO:0006511~ubiquitin-dependent protein catabolic process,GO:0009057~macromolecule catabolic process,GO:0019941~modification-dependent protein catabolic process,GO:0030163~protein catabolic process,GO:0043632~modification-dependent m	GO:0005576~extracellular region,GO:0005794~Golgi apparatus,GO:0005796~Golgi lumen,GO:0016021~integral to membrane,GO:0031224~intrinsic to membrane,GO:0031974~membrane-enclosed lumen,GO:0043233~organelle lumen,GO:0044431~Golgi apparatus part,GO:0070013~int	GO:0004221~ubiquitin thiolesterase activity,GO:0004653~polypeptide N-acetylgalactosaminyltransferase activity,GO:0005509~calcium ion binding,GO:0005529~sugar binding,GO:0008233~peptidase activity,GO:0008234~cysteine-type peptidase activity,GO:0008376~acet
CUST_10085_PI425336670	-1.16	0.000454277	0.00803034	197382723	EE822633.1	>gi|197382723|ref|NM_012262.3| Homo sapiens heparan sulfate 2-O-sulfotransferase 1 (HS2ST1), transcript variant 1, mRNA	0.036	heparan sulfate 2-O-sulfotransferase 1	Homo sapiens	dJ604K5.2,FLJ11317,hs2st1,KIAA0448,MGC131986,	GO:0000271~polysaccharide biosynthetic process,GO:0005976~polysaccharide metabolic process,GO:0006022~aminoglycan metabolic process,GO:0006029~proteoglycan metabolic process,GO:0006790~sulfur metabolic process,GO:0009100~glycoprotein metabolic process,GO:	GO:0005794~Golgi apparatus,GO:0016021~integral to membrane,GO:0031224~intrinsic to membrane,	GO:0004394~heparan sulfate 2-O-sulfotransferase activity,GO:0008146~sulfotransferase activity,GO:0016782~transferase activity, transferring sulfur-containing groups,GO:0034483~heparan sulfate sulfotransferase activity,	hsa00534:Heparan sulfate biosynthesis,
CUST_26760_PI425336670	-1.16	0.00104427	0.0132882	31343190	Oar#S53278790	>gi|31343190|ref|NM_173950.2| Bos taurus placental growth factor (PGF), mRNA	0	placental growth factor	Bos taurus	MGC137394,PGF,PLGF,PLGF_BOVIN,	GO:0001525~angiogenesis,GO:0001568~blood vessel development,GO:0001655~urogenital system development,GO:0001656~metanephros development,GO:0001657~ureteric bud development,GO:0001658~branching involved in ureteric bud morphogenesis,GO:0001763~morphogenesi	GO:0005576~extracellular region,	GO:0008083~growth factor activity,	bta04150:mTOR signaling pathway,bta04510:Focal adhesion,bta05200:Pathways in cancer,bta05211:Renal cell carcinoma,bta05212:Pancreatic cancer,bta05219:Bladder cancer,
CUST_28759_PI425336670	-1.1595	0.000311892	0.00640085	268607689	Oar#S43002913	>gi|268607689|ref|NM_001167809.1| Bos taurus adenylosuccinate synthase (ADSS), mRNA	0	adenylosuccinate synthase	Bos taurus	adsS,Adss2,AMPASE2,PURA2_BOVIN,	GO:0006163~purine nucleotide metabolic process,GO:0006164~purine nucleotide biosynthetic process,GO:0006167~AMP biosynthetic process,GO:0009123~nucleoside monophosphate metabolic process,GO:0009124~nucleoside monophosphate biosynthetic process,GO:0009126~		GO:0000166~nucleotide binding,GO:0000287~magnesium ion binding,GO:0004019~adenylosuccinate synthase activity,GO:0005525~GTP binding,GO:0016879~ligase activity, forming carbon-nitrogen bonds,GO:0017076~purine nucleotide binding,GO:0019001~guanyl nucleotide	bta00230:Purine metabolism,bta00250:Alanine, aspartate and glutamate metabolism,	P00057:Wnt signaling pathway,P02738:De novo purine biosynthesis,
CUST_14962_PI425336670	-1.156	6.17278e-05	0.00224484	240849240	EE832655.1	>gi|240849240|ref|NM_001161887.1| Ovis aries aspartyl-tRNA synthetase (DARS), mRNA	0.002	aspartyl-tRNA synthetase	Ovis aries	Dars,	GO:0006399~tRNA metabolic process,GO:0006412~translation,GO:0006418~tRNA aminoacylation for protein translation,GO:0006422~aspartyl-tRNA aminoacylation,GO:0034660~ncRNA metabolic process,GO:0043038~amino acid activation,GO:0043039~tRNA aminoacylation,		GO:0000166~nucleotide binding,GO:0001882~nucleoside binding,GO:0001883~purine nucleoside binding,GO:0004812~aminoacyl-tRNA ligase activity,GO:0004815~aspartate-tRNA ligase activity,GO:0005524~ATP binding,GO:0016875~ligase activity, forming carbon-oxygen b
CUST_2666_PI425336670	-1.156	2.38433e-05	0.00118481	190358542	EE751793.1	>gi|190358542|ref|NM_020894.2| Homo sapiens KIAA1530 (KIAA1530), mRNA	0.0006	KIAA1530	Homo sapiens	DKFZp434C189,KIAA1530,MGC117169,
CUST_29609_PI425336670	-1.153	0.00208784	0.0201032	115497903	Oar#S54865550	>gi|115497903|ref|NM_001076107.1| Bos taurus chromosome 10 open reading frame 97 ortholog (C13H10ORF97), mRNA	0	chromosome 10 open reading frame 97 ortholog	Bos taurus	C13H10ORF97,CARP_BOVIN,fam188a,MGC139777,	GO:0006915~apoptosis,GO:0008219~cell death,GO:0012501~programmed cell death,GO:0016265~death,		GO:0005509~calcium ion binding,GO:0043167~ion binding,GO:0043169~cation binding,GO:0046872~metal ion binding,
CUST_28499_PI425336670	-1.152	4.32749e-05	0.00175504	149642766	Oar#S34936313	>gi|149642766|ref|NM_001099116.1| Bos taurus SWI/SNF related, matrix associated, actin dependent regulator of chromatin, subfamily e, member 1 (SMARCE1), mRNA	0	SWI/SNF related, matrix associated, actin dependent regulator of chromatin, subfamily e, member 1	Bos taurus	A5PKF6_BOVIN,MGC152620,SMARCE1,			GO:0003677~DNA binding,
CUST_27208_PI425336670	-1.151	1.60677e-05	0.000944075	297670505	Oar#S20694612	>gi|297670505|ref|XR_093101.1| PREDICTED: Pongo abelii omega-amidase NIT2-like (LOC100441018), miscRNA	2e-19
CUST_25388_PI425336670	-1.15	0.00137595	0.0155174	297477426	EE764697.1	>gi|297477426|ref|XM_002689310.1| PREDICTED: Bos taurus coiled-coil domain containing 69 (CCDC69), partial mRNA	0
CUST_1001_PI425336670	-1.1485	7.42002e-05	0.00252075	82697358	EE810438.1	>gi|82697358|ref|NM_001037468.1| Bos taurus cell division cycle 7 homolog (S. cerevisiae) (CDC7), mRNA	0	cell division cycle 7 homolog (S. cerevisiae)	Bos taurus	CDC7,CDC7L1,MGC128732,Q32PH9_BOVIN,	GO:0006468~protein amino acid phosphorylation,GO:0006793~phosphorus metabolic process,GO:0006796~phosphate metabolic process,GO:0008284~positive regulation of cell proliferation,GO:0010564~regulation of cell cycle process,GO:0016310~phosphorylation,GO:003		GO:0000166~nucleotide binding,GO:0001882~nucleoside binding,GO:0001883~purine nucleoside binding,GO:0004672~protein kinase activity,GO:0004674~protein serine/threonine kinase activity,GO:0005524~ATP binding,GO:0017076~purine nucleotide binding,GO:0030554~	bta04110:Cell cycle,
CUST_20754_PI425336670	-1.1485	2.70219e-05	0.00127835	194035986	EE816020.1	>gi|194035986|ref|XM_001925549.1| PREDICTED: Sus scrofa similar to Nestin (LOC100153933), mRNA	1.3	similar to Nestin	Sus scrofa	LOC100153933,
CUST_1379_PI425336670	-1.1475	6.39433e-06	0.000530521	297713310	FE030923.1	>gi|297713310|ref|XM_002833089.1| PREDICTED: Pongo abelii carbonic anhydrase 1-like (LOC100435038), partial mRNA	1.7
CUST_21798_PI425336670	-1.1475	0.00075032	0.0108298	153791580	GT881026.1	>gi|153791580|ref|NM_001099708.1| Bos taurus ring finger protein 130 (RNF130), mRNA	2e-14	ring finger protein 130	Bos taurus	A5PJQ3_BOVIN,RNF130,			GO:0008270~zinc ion binding,GO:0043167~ion binding,GO:0043169~cation binding,GO:0046872~metal ion binding,GO:0046914~transition metal ion binding,
CUST_25375_PI425336670	-1.1465	0.000350779	0.00682224	297481602	GT877155.1	>gi|297481602|ref|XM_002692171.1| PREDICTED: Bos taurus ankyrin repeat and SOCS box-containing 13-like (ASB13), mRNA	0
CUST_12484_PI425336670	-1.146	1.83439e-05	0.00102493	77736454	EE793219.1	>gi|77736454|ref|NM_001034755.1| Bos taurus MOB1, Mps One Binder kinase activator-like 2C (yeast) (MOBKL2C), mRNA	0	MOB1, Mps One Binder kinase activator-like 2C (yeast)	Bos taurus	MOBKL2C,MOL2C_BOVIN,			GO:0008270~zinc ion binding,GO:0043167~ion binding,GO:0043169~cation binding,GO:0046872~metal ion binding,GO:0046914~transition metal ion binding,
CUST_1226_PI425336670	-1.1435	0.00161109	0.0170841	212549664	DY520662.1	>gi|212549664|ref|NM_001137639.1| Sus scrofa solute carrier family 9 (sodium/hydrogen exchanger), member 3 regulator 2 (SLC9A3R2), mRNA	6e-88	solute carrier family 9 (sodium/hydrogen exchanger), member 3 regulator 2	Sus scrofa	SLC9A3R2,				ssc04960:Aldosterone-regulated sodium reabsorption,
CUST_21115_PI425336670	-1.1435	0.000622685	0.00965791	297487589	EE756137.1	>gi|297487589|ref|XR_084632.1| PREDICTED: Bos taurus LATS homolog 1-like (LOC529061), miscRNA	2e-123
CUST_16863_PI425336670	-1.142	0.000103752	0.00320786	67514037	DY485302.1	>gi|67514037|ref|NM_001024824.1| Bos taurus dual serine/threonine and tyrosine protein kinase (DSTYK), mRNA	0	dual serine/threonine and tyrosine protein kinase	Bos taurus	DSTYK,DUSTY_BOVIN,RIPK5,	GO:0006468~protein amino acid phosphorylation,GO:0006793~phosphorus metabolic process,GO:0006796~phosphate metabolic process,GO:0016310~phosphorylation,		GO:0000166~nucleotide binding,GO:0001882~nucleoside binding,GO:0001883~purine nucleoside binding,GO:0004672~protein kinase activity,GO:0004674~protein serine/threonine kinase activity,GO:0004713~protein tyrosine kinase activity,GO:0005524~ATP binding,GO:0
CUST_29606_PI425336670	-1.142	0.00123067	0.014576	187607621	Oar#S34966109	>gi|187607621|ref|NM_001126363.1| Ovis aries phosphopantothenoylcysteine synthetase (PPCS), mRNA	0	phosphopantothenoylcysteine synthetase	Ovis aries	dfp,PPCS,
CUST_12317_PI425336670	-1.1415	0.00244187	0.0220369	297486983	DY500172.1	>gi|297486983|ref|XM_002695919.1| PREDICTED: Bos taurus TBK1 binding protein 1 (TBKBP1), mRNA	0
CUST_15414_PI425336670	-1.1415	0.00588659	0.0363058	115495024	EE798594.1	>gi|115495024|ref|NM_001075502.1| Bos taurus nitric oxide synthase interacting protein (NOSIP), mRNA	2e-122	nitric oxide synthase interacting protein	Bos taurus	MGC129010,nosip,NOSIP_BOVIN,	GO:0016567~protein ubiquitination,GO:0032446~protein modification by small protein conjugation,GO:0032768~regulation of monooxygenase activity,GO:0032769~negative regulation of monooxygenase activity,GO:0043086~negative regulation of catalytic activity,GO	GO:0000151~ubiquitin ligase complex,	GO:0004842~ubiquitin-protein ligase activity,GO:0016879~ligase activity, forming carbon-nitrogen bonds,GO:0016881~acid-amino acid ligase activity,GO:0019787~small conjugating protein ligase activity,
CUST_1935_PI425336670	-1.139	2.82935e-05	0.00131035	164518997	EE748857.1	>gi|164518997|ref|NM_001113295.1| Bos taurus G protein-coupled receptor 137 (GPR137), mRNA	0	G protein-coupled receptor 137	Bos taurus	G137A_BOVIN,GPR137,		GO:0016021~integral to membrane,GO:0031224~intrinsic to membrane,
CUST_20170_PI425336670	-1.1385	0.000592655	0.00941913	297463064	DY476555.1	>gi|297463064|ref|XM_001788273.2| PREDICTED: Bos taurus WD repeat domain 5 (WDR5B), mRNA	1e-154
CUST_23904_PI425336670	-1.1385	0.000204525	0.00488611	223633990	GO738118.1	>gi|223633990|ref|NM_004666.2| Homo sapiens vanin 1 (VNN1), mRNA	0.0001	vanin 1	Homo sapiens	HDLCQ8,MGC116930,MGC116931,MGC116932,MGC116933,tiff66,VNN1,	GO:0002526~acute inflammatory response,GO:0002544~chronic inflammatory response,GO:0002684~positive regulation of immune system process,GO:0002694~regulation of leukocyte activation,GO:0002696~positive regulation of leukocyte activation,GO:0006575~cellula	GO:0005886~plasma membrane,GO:0016021~integral to membrane,GO:0031224~intrinsic to membrane,GO:0031225~anchored to membrane,	GO:0005543~phospholipid binding,GO:0008289~lipid binding,GO:0016811~hydrolase activity, acting on carbon-nitrogen (but not peptide) bonds, in linear amides,GO:0017159~pantetheine hydrolase activity,GO:0034235~GPI anchor binding,GO:0035091~phosphoinositide	hsa00770:Pantothenate and CoA biosynthesis,
CUST_30377_PI425336670	-1.1365	0.000148055	0.00400731	157785638	Oar#S42539485	>gi|157785638|ref|NM_001105634.1| Bos taurus coiled-coil domain containing 117 (CCDC117), mRNA	0	hypothetical LOC785632; coiled-coil domain containing 117	Bos taurus	A7Z058_BOVIN,CCDC117,LOC785632,MGC166149,
CUST_1550_PI425336670	-1.135	1.31549e-05	0.000825383	114326291	DY499795.1	>gi|114326291|ref|NM_001040473.2| Bos taurus phosphoribosylglycinamide formyltransferase, phosphoribosylglycinamide synthetase, phosphoribosylaminoimidazole synthetase (GART), mRNA	0	phosphoribosylglycinamide formyltransferase, phosphoribosylglycinamide synthetase, phosphoribosylaminoimidazole synthetase	Bos taurus	GART,MGC137968,PUR2_BOVIN,	GO:0006144~purine base metabolic process,GO:0006163~purine nucleotide metabolic process,GO:0006164~purine nucleotide biosynthetic process,GO:0006188~IMP biosynthetic process,GO:0006189~'de novo' IMP biosynthetic process,GO:0009112~nucleobase metabolic pro		GO:0000166~nucleotide binding,GO:0001882~nucleoside binding,GO:0001883~purine nucleoside binding,GO:0004372~glycine hydroxymethyltransferase activity,GO:0004637~phosphoribosylamine-glycine ligase activity,GO:0004641~phosphoribosylformylglycinamidine cyclo	bta00230:Purine metabolism,bta00670:One carbon pool by folate,	P02738:De novo purine biosynthesis,P02742:Folate biosynthesis,
CUST_28912_PI425336670	-1.135	0.000106411	0.00324904	114326277	Oar#S34882108	>gi|114326277|ref|NM_174532.3| Bos taurus DnaJ (Hsp40) homolog, subfamily B, member 6 (DNAJB6), mRNA	0	DnaJ (Hsp40) homolog, subfamily B, member 6	Bos taurus	DNAJB6,DNJB6_BOVIN,MGC139792,	GO:0006355~regulation of transcription, DNA-dependent,GO:0006457~protein folding,GO:0009890~negative regulation of biosynthetic process,GO:0010558~negative regulation of macromolecule biosynthetic process,GO:0010605~negative regulation of macromolecule me	GO:0048471~perinuclear region of cytoplasm,	GO:0003677~DNA binding,GO:0016564~transcription repressor activity,GO:0030528~transcription regulator activity,GO:0031072~heat shock protein binding,GO:0051082~unfolded protein binding,
CUST_25041_PI425336670	-1.1345	0.00486684	0.0325123	194473690	EE789308.1	>gi|194473690|ref|NM_152924.4| Homo sapiens abhydrolase domain containing 2 (ABHD2), transcript variant 2, mRNA	8e-71	abhydrolase domain containing 2	Homo sapiens	ABHD2,HS1-2,LABH2,MGC111112,MGC26249,PHPS1-2,	GO:0009611~response to wounding,GO:0030334~regulation of cell migration,GO:0030336~negative regulation of cell migration,GO:0040012~regulation of locomotion,GO:0040013~negative regulation of locomotion,GO:0051270~regulation of cell motion,GO:0051271~negat	GO:0016021~integral to membrane,GO:0031224~intrinsic to membrane,	GO:0004091~carboxylesterase activity,
CUST_29095_PI425336670	-1.134	0.000863732	0.0118839	77736232	Oar#S34938386	>gi|77736232|ref|NM_001034641.1| Bos taurus mitochondrial ribosomal protein L16 (MRPL16), nuclear gene encoding mitochondrial protein, mRNA	0	mitochondrial ribosomal protein L16	Bos taurus	MGC127303,MRPL16,RM16_BOVIN,	GO:0006412~translation,	GO:0000313~organellar ribosome,GO:0000315~organellar large ribosomal subunit,GO:0005739~mitochondrion,GO:0005759~mitochondrial matrix,GO:0005761~mitochondrial ribosome,GO:0005762~mitochondrial large ribosomal subunit,GO:0005840~ribosome,GO:0015934~large r	GO:0003723~RNA binding,GO:0003735~structural constituent of ribosome,GO:0005198~structural molecule activity,GO:0019843~rRNA binding,
CUST_2672_PI425336670	-1.1305	1.04183e-05	0.000727323	297489002	CD287022.1	>gi|297489002|ref|XM_002697247.1| PREDICTED: Bos taurus cullin 7 (CUL7), mRNA	0
CUST_20889_PI425336670	-1.1285	0.000109889	0.00331082	296199754	GO776871.1	>gi|296199754|ref|XM_002747252.1| PREDICTED: Callithrix jacchus ER degradation enhancer, mannosidase alpha-like 2, transcript variant 2 (EDEM2), mRNA	0.007
CUST_19514_PI425336670	-1.128	0.00323813	0.0259278	290543369	GT873646.1	>gi|290543369|ref|NM_001172916.1| Cavia porcellus ATPase, H+/K+ transporting, nongastric, alpha polypeptide (Atp12a), mRNA	0.042
CUST_28830_PI425336670	-1.126	0.000298133	0.00619551	194214589	Oar#S34888602	>gi|194214589|ref|XM_001495283.2| PREDICTED: Equus caballus similar to Protein TRS85 homolog (LOC100052273), mRNA	0	similar to Protein TRS85 homolog	Equus caballus	KIAA1012,LOC100052273,
CUST_25055_PI425336670	-1.1245	1.36665e-05	0.000848274	77020264	EE782142.1	>gi|77020264|ref|NR_002569.1| Homo sapiens small Cajal body-specific RNA 9 (SCARNA9), guide RNA	1e-18	small Cajal body-specific RNA 9-like (retrotransposed); small Cajal body-specific RNA 9	Homo sapiens	FLJ14503,mgU2-19/30,Scarna9,SCARNA9L,snoU2_19,Z32,
CUST_13800_PI425336670	-1.124	1.95742e-05	0.00105449	297476236	DY503152.1	>gi|297476236|ref|XM_002688515.1| PREDICTED: Bos taurus ATPase type 13A1 (ATP13A1), mRNA	0
CUST_26816_PI425336670	-1.124	0.000109786	0.00331082	28849930	Oar#S20553052	>gi|28849930|ref|NM_174210.1| Bos taurus uncoupling protein 3 (mitochondrial, proton carrier) (UCP3), nuclear gene encoding mitochondrial protein, mRNA	1e-163	uncoupling protein 3 (mitochondrial, proton carrier)	Bos taurus	UCP3,UCP3_BOVIN,	GO:0000302~response to reactive oxygen species,GO:0000303~response to superoxide,GO:0000305~response to oxygen radical,GO:0006631~fatty acid metabolic process,GO:0006839~mitochondrial transport,GO:0006979~response to oxidative stress,GO:0010035~response t	GO:0005739~mitochondrion,GO:0005740~mitochondrial envelope,GO:0005743~mitochondrial inner membrane,GO:0016021~integral to membrane,GO:0019866~organelle inner membrane,GO:0031090~organelle membrane,GO:0031224~intrinsic to membrane,GO:0031966~mitochondrial	GO:0017077~oxidative phosphorylation uncoupler activity,
CUST_23642_PI425336670	-1.123	0.000188998	0.00464353	297467155	EE826966.1	>gi|297467155|ref|XM_002704869.1| PREDICTED: Bos taurus pterin-4 alpha-carbinolamine dehydratase 2-like (LOC100297795), mRNA	0
CUST_10643_PI425336670	-1.1225	0.000760237	0.010921	149641740	DT044151.1	>gi|149641740|ref|XM_001507850.1| PREDICTED: Ornithorhynchus anatinus similar to glyceraldehyde-3-phosphate dehydrogenase (LOC100076533), partial mRNA	3e-10	similar to glyceraldehyde-3-phosphate dehydrogenase	Ornithorhynchus anatinus	LOC100076533,				oaa00010:Glycolysis / Gluconeogenesis,oaa05010:Alzheimer's disease,
CUST_22499_PI425336670	-1.1225	0.000867097	0.0119103	293360388	EE810252.1	>gi|293360388|ref|XM_234873.5| PREDICTED: Rattus norvegicus olfactory receptor 1088 (Olr1088), mRNA	0.3
CUST_13398_PI425336670	-1.12	4.37637e-05	0.00177098	116004488	EE834302.1	>gi|116004488|ref|NM_001077134.1| Bos taurus hypothetical protein MGC140224 (MGC140224), mRNA	0.54	hypothetical protein MGC140224	Bos taurus	FA92B_BOVIN,FAM92B,MGC140224,
CUST_155_PI425336670	-1.12	0.000333699	0.00665403	114050714	GO747390.1	>gi|114050714|ref|NM_001046477.1| Bos taurus moesin (MSN), mRNA	0	moesin	Bos taurus	MGC137877,MOES_BOVIN,MSN,	GO:0006928~cell motion,GO:0007155~cell adhesion,GO:0007159~leukocyte adhesion,GO:0016337~cell-cell adhesion,GO:0016477~cell migration,GO:0022406~membrane docking,GO:0022610~biological adhesion,GO:0022614~membrane to membrane docking,GO:0048870~cell motili	GO:0001931~uropod,GO:0005730~nucleolus,GO:0005856~cytoskeleton,GO:0005886~plasma membrane,GO:0005902~microvillus,GO:0009898~internal side of plasma membrane,GO:0016323~basolateral plasma membrane,GO:0016324~apical plasma membrane,GO:0019898~extrinsic to m	GO:0008092~cytoskeletal protein binding,GO:0050839~cell adhesion molecule binding,	bta04670:Leukocyte transendothelial migration,bta04810:Regulation of actin cytoskeleton,
CUST_15933_PI425336670	-1.118	0.00341229	0.0265812	126314781	EE833872.1	>gi|126314781|ref|XM_001377455.1| PREDICTED: Monodelphis domestica similar to Transmembrane protein 41A (LOC100027096), mRNA	0.47	similar to Transmembrane protein 41A	Monodelphis domestica	LOC100027096,
CUST_28607_PI425336670	-1.1175	0.0001645	0.00424526	164448551	Oar#S28882850	>gi|164448551|ref|NM_174637.3| Bos taurus catenin, beta like 1 (CTNNBL1), mRNA	1e-94	catenin, beta like 1	Bos taurus	CTBL1_BOVIN,CTNNBL1,MGC137501,	GO:0002200~somatic diversification of immune receptors,GO:0002252~immune effector process,GO:0002377~immunoglobulin production,GO:0002440~production of molecular mediator of immune response,GO:0002520~immune system development,GO:0006915~apoptosis,GO:0006		GO:0019899~enzyme binding,	bta03040:Spliceosome,
CUST_11998_PI425336670	-1.1165	0.00110341	0.0137234	56790290	EE845507.1	>gi|56790290|ref|NM_001008722.1| Rattus norvegicus interferon regulatory factor 8 (Irf8), mRNA	0.29	interferon regulatory factor 8	Rattus norvegicus	ICSBP,ICSBP1,IRF8,	GO:0002520~immune system development,GO:0006350~transcription,GO:0006355~regulation of transcription, DNA-dependent,GO:0006897~endocytosis,GO:0006909~phagocytosis,GO:0006952~defense response,GO:0006955~immune response,GO:0009617~response to bacterium,GO:0		GO:0003677~DNA binding,GO:0003700~transcription factor activity,GO:0030528~transcription regulator activity,
CUST_29134_PI425336670	-1.1165	2.33447e-05	0.0011751	114051222	Oar#S34958819	>gi|114051222|ref|NM_001046198.1| Bos taurus prohibitin 2 (PHB2), mRNA	0	prohibitin 2	Bos taurus	MGC137786,PHB2,PHB2_BOVIN,REA,	GO:0006350~transcription,GO:0045449~regulation of transcription,	GO:0005739~mitochondrion,GO:0005740~mitochondrial envelope,GO:0005743~mitochondrial inner membrane,GO:0019866~organelle inner membrane,GO:0031090~organelle membrane,GO:0031966~mitochondrial membrane,GO:0031967~organelle envelope,GO:0031975~envelope,GO:004	GO:0016564~transcription repressor activity,GO:0016566~specific transcriptional repressor activity,GO:0030528~transcription regulator activity,
CUST_1429_PI425336670	-1.1155	0.000137441	0.00382344	297480377	GO754437.1	>gi|297480377|ref|XM_002691400.1| PREDICTED: Bos taurus paired box 8 (PAX8), mRNA	2e-110
CUST_30664_PI425336670	-1.1155	0.000207691	0.00493392	157428079	Oar#S34907205	>gi|157428079|ref|NM_001105478.1| Bos taurus secreted seminal-vesicle Ly-6 protein 1 (SSLP1), mRNA	1e-79	secreted seminal vesicle Ly-6 protein 1; similar to Protein BOP-1	Bos taurus	LOC100139242,MGC159726,SOLD1,SSLP-1,Sslp1,SSLP1_BOVIN,		GO:0005576~extracellular region,
CUST_2446_PI425336670	-1.1125	0.000393162	0.00735869	297705145	DY497191.1	>gi|297705145|ref|XM_002829401.1| PREDICTED: Pongo abelii exocyst complex component 3-like protein 2-like (LOC100455860), mRNA	1e-109
CUST_29798_PI425336670	-1.1125	3.89146e-05	0.00162864	156121092	Oar#S53280848	>gi|156121092|ref|NM_001102223.1| Bos taurus chromodomain protein, Y-like (CDYL), mRNA	3e-179	chromodomain protein, Y-like	Bos taurus	A7MBK0_BOVIN,CDYL,MGC148813,	GO:0006325~chromatin organization,GO:0006333~chromatin assembly or disassembly,GO:0051276~chromosome organization,	GO:0000785~chromatin,GO:0005694~chromosome,GO:0043228~non-membrane-bounded organelle,GO:0043232~intracellular non-membrane-bounded organelle,GO:0044427~chromosomal part,	GO:0003682~chromatin binding,
CUST_2343_PI425336670	-1.1115	3.02755e-05	0.00136801	297290482	GO744849.1	>gi|297290482|ref|XM_001106224.2| PREDICTED: Macaca mulatta euchromatic histone-lysine N-methyltransferase 2 (EHMT2), mRNA	0.24
CUST_30313_PI425336670	-1.111	0.00233594	0.0215041	240849240	Oar#S34969262	>gi|240849240|ref|NM_001161887.1| Ovis aries aspartyl-tRNA synthetase (DARS), mRNA	0.0007	aspartyl-tRNA synthetase	Ovis aries	Dars,	GO:0006399~tRNA metabolic process,GO:0006412~translation,GO:0006418~tRNA aminoacylation for protein translation,GO:0006422~aspartyl-tRNA aminoacylation,GO:0034660~ncRNA metabolic process,GO:0043038~amino acid activation,GO:0043039~tRNA aminoacylation,		GO:0000166~nucleotide binding,GO:0001882~nucleoside binding,GO:0001883~purine nucleoside binding,GO:0004812~aminoacyl-tRNA ligase activity,GO:0004815~aspartate-tRNA ligase activity,GO:0005524~ATP binding,GO:0016875~ligase activity, forming carbon-oxygen b
CUST_1701_PI425336670	-1.1095	0.00155222	0.0167263	41386702	EE869454.1	>gi|41386702|ref|NM_174381.1| Bos taurus luteinizing hormone/choriogonadotropin receptor (LHCGR), mRNA	1e-26	luteinizing hormone/choriogonadotropin receptor	Bos taurus	LHCGR,lhr,LSHR_BOVIN,	GO:0007166~cell surface receptor linked signal transduction,GO:0007186~G-protein coupled receptor protein signaling pathway,	GO:0005886~plasma membrane,GO:0016021~integral to membrane,GO:0031224~intrinsic to membrane,	GO:0004964~lutropin-choriogonadotropic hormone receptor activity,GO:0016500~protein-hormone receptor activity,	bta04020:Calcium signaling pathway,bta04080:Neuroactive ligand-receptor interaction,
CUST_21617_PI425336670	-1.1095	0.000556949	0.00914521	297471736	EE747309.1	>gi|297471736|ref|XM_002685364.1| PREDICTED: Bos taurus enhancer of polycomb homolog 2 (Drosophila) (EPC2), mRNA	0
CUST_10829_PI425336670	-1.109	0.000388727	0.00730989	84000286	EE845804.1	>gi|84000286|ref|NM_001038155.1| Bos taurus tensin 4 (TNS4), mRNA	0	tensin 4	Bos taurus	MGC126986,TENS4_BOVIN,TNS4,	GO:0006915~apoptosis,GO:0008104~protein localization,GO:0008219~cell death,GO:0012501~programmed cell death,GO:0016265~death,	GO:0005856~cytoskeleton,GO:0005886~plasma membrane,GO:0005912~adherens junction,GO:0005924~cell-substrate adherens junction,GO:0005925~focal adhesion,GO:0016323~basolateral plasma membrane,GO:0030054~cell junction,GO:0030055~cell-substrate junction,GO:004	GO:0003779~actin binding,GO:0008092~cytoskeletal protein binding,
CUST_13314_PI425336670	-1.107	2.38979e-05	0.00118481	297277721	GO750623.1	>gi|297277721|ref|XM_001116273.2| PREDICTED: Macaca mulatta transmembrane protease serine 9-like (LOC719517), mRNA	5e-45
CUST_25745_PI425336670	-1.107	0.000526781	0.00879657	297480542	DY504625.1	>gi|297480542|ref|XM_002691463.1| PREDICTED: Bos taurus DNA (cytosine-5-)-methyltransferase 3 alpha (DNMT3A), mRNA	8e-132
CUST_11965_PI425336670	-1.1065	0.000226195	0.00523364	297260794	DY477905.1	>gi|297260794|ref|XM_001102936.2| PREDICTED: Macaca mulatta coiled-coil domain-containing protein 117-like, transcript variant 1 (LOC713804), mRNA	1.5
CUST_10109_PI425336670	-1.1055	2.79334e-05	0.00130465	297476860	DY500105.1	>gi|297476860|ref|XM_002688954.1| PREDICTED: Bos taurus signal peptide peptidase-like 2B (SPPL2B), mRNA	0.48
CUST_1519_PI425336670	-1.104	4.75669e-05	0.00187884	73997660	FE038196.1	>gi|73997660|ref|XM_543821.2| PREDICTED: Canis familiaris similar to oxidised low density lipoprotein (lectin-like) receptor 1 (LOC486694), mRNA	0.58	oxidized low density lipoprotein (lectin-like) receptor 1	Canis lupus	OLR1,				cfa03320:PPAR signaling pathway,
CUST_26642_PI425336670	-1.103	0.00199903	0.0195469	57526378	Oar#S20553370	>gi|57526378|ref|NM_001009778.1| Ovis aries aldehyde dehydrogenase 1 family, member A1 (ALDH1A1), mRNA	0	aldehyde dehydrogenase 1 family, member A1	Ovis aries	aldh1a1,	GO:0055114~oxidation reduction,		GO:0001758~retinal dehydrogenase activity,GO:0016620~oxidoreductase activity, acting on the aldehyde or oxo group of donors, NAD or NADP as acceptor,		P02766:Phenylethylamine degradation,P04372:5-Hydroxytryptamine degredation,
CUST_21568_PI425336670	-1.1025	0.00336894	0.026443	297492192	EE765998.1	>gi|297492192|ref|XM_002699393.1| PREDICTED: Bos taurus cornichon homolog 2 (Drosophila)-like (CNIH2), mRNA	2e-166
CUST_24457_PI425336670	-1.102	0.000159621	0.00416011	297492046	GO744614.1	>gi|297492046|ref|XM_002699285.1| PREDICTED: Bos taurus fatty acid desaturase 1 (FADS1), mRNA	1e-75
CUST_16344_PI425336670	-1.1005	0.000290035	0.00607308	297471090	GO785199.1	>gi|297471090|ref|XM_002684907.1| PREDICTED: Bos taurus transducin (beta)-like 1 X-linked receptor 1, transcript variant 2 (TBL1XR1), mRNA	3e-99
CUST_26719_PI425336670	-1.0995	0.000305564	0.00631812	83035142	Oar#S20553263	>gi|83035142|ref|NM_001030321.1| Bos taurus somatostatin receptor 1 (SSTR1), mRNA	0	somatostatin receptor 1	Bos taurus	SRIF-2,SS1R,Sstr1,				bta04080:Neuroactive ligand-receptor interaction,
CUST_27749_PI425336670	-1.098	7.98589e-05	0.00265158	114592937	Oar#S53280082	>gi|114592937|ref|XM_001150380.1| PREDICTED: Pan troglodytes adducin 1 (alpha), transcript variant 5 (ADD1), mRNA	4e-119	adducin 1 (alpha)	Pan troglodytes	Add1,
CUST_29867_PI425336670	-1.0975	0.000368107	0.00703837	257196213	Oar#S34891089	>gi|257196213|ref|NM_146559.2| Mus musculus olfactory receptor 868 (Olfr868), mRNA	0.16	olfactory receptor 868	Mus musculus	MOR145-4,Olfr868,	GO:0007166~cell surface receptor linked signal transduction,GO:0007186~G-protein coupled receptor protein signaling pathway,GO:0007600~sensory perception,GO:0007606~sensory perception of chemical stimulus,GO:0007608~sensory perception of smell,GO:0050877~	GO:0016021~integral to membrane,GO:0031224~intrinsic to membrane,	GO:0004984~olfactory receptor activity,	mmu04740:Olfactory transduction,
CUST_11667_PI425336670	-1.0945	0.000117373	0.00344207	190360724	EE782439.1	>gi|190360724|ref|NM_001128501.1| Bos taurus F-box and WD repeat domain containing 12 (FBXW12), mRNA	3e-80	F-box and WD repeat domain containing 12	Bos taurus	FBXW12,Q3ZBZ4_BOVIN,	GO:0006508~proteolysis,		GO:0008233~peptidase activity,GO:0008237~metallopeptidase activity,GO:0008270~zinc ion binding,GO:0043167~ion binding,GO:0043169~cation binding,GO:0046872~metal ion binding,GO:0046914~transition metal ion binding,GO:0070011~peptidase activity, acting on L
CUST_30529_PI425336670	-1.094	5.65003e-05	0.00210813	83035112	Oar#S34968300	>gi|83035112|ref|NM_001037622.1| Bos taurus mitochondrial ribosomal protein L42 (MRPL42), nuclear gene encoding mitochondrial protein, mRNA	0	mitochondrial ribosomal protein L42	Bos taurus	MGC133556,MRPL42,RM42_BOVIN,		GO:0005739~mitochondrion,GO:0005840~ribosome,GO:0030529~ribonucleoprotein complex,GO:0043228~non-membrane-bounded organelle,GO:0043232~intracellular non-membrane-bounded organelle,
CUST_15370_PI425336670	-1.092	9.61015e-05	0.00304772	297472948	DY482082.1	>gi|297472948|ref|XM_002686228.1| PREDICTED: Bos taurus hypothetical LOC100297337 (LOC100297337), mRNA	2e-63
CUST_11599_PI425336670	-1.0915	0.00154428	0.0166646	118151039	DY504795.1	>gi|118151039|ref|NM_001077973.1| Bos taurus regulator of G-protein signaling 3 (RGS3), mRNA	1e-165	regulator of G-protein signaling 3	Bos taurus	Q05AT4_BOVIN,RGS3,				bta04360:Axon guidance,
CUST_30614_PI425336670	-1.089	0.000901324	0.0121566	78369247	Oar#S34972162	>gi|78369247|ref|NM_001035274.1| Bos taurus hydroxyacylglutathione hydrolase (HAGH), nuclear gene encoding mitochondrial protein, mRNA	0	hydroxyacylglutathione hydrolase	Bos taurus	GLO2_BOVIN,HAGH,MGC128610,		GO:0005739~mitochondrion,GO:0005759~mitochondrial matrix,GO:0031974~membrane-enclosed lumen,GO:0031980~mitochondrial lumen,GO:0043233~organelle lumen,GO:0044429~mitochondrial part,GO:0070013~intracellular organelle lumen,	GO:0004416~hydroxyacylglutathione hydrolase activity,GO:0008270~zinc ion binding,GO:0016790~thiolester hydrolase activity,GO:0043167~ion binding,GO:0043169~cation binding,GO:0046872~metal ion binding,GO:0046914~transition metal ion binding,	bta00620:Pyruvate metabolism,
CUST_18031_PI425336670	-1.0865	9.05557e-05	0.00292016	297472819	EE830921.1	>gi|297472819|ref|XM_002686106.1| PREDICTED: Bos taurus DENN/MADD domain containing 2C (DENND2C), mRNA	0.002
CUST_25421_PI425336670	-1.085	0.00226453	0.0210747	31542481	EE784169.1	>gi|31542481|ref|NM_027530.2| Mus musculus RUN and FYVE domain containing 3 (Rufy3), mRNA	0.11	RUN and FYVE domain containing 3	Mus musculus	2810428M05Rik,6330416M07Rik,AW455998,AW538594,D5Bwg0860e,mKIAA0871,ripX,Rpipx,Rufy3,		GO:0042995~cell projection,
CUST_13994_PI425336670	-1.0835	0.000246312	0.00553231	62460501	FE033941.1	>gi|62460501|ref|NM_001014906.1| Bos taurus pyrroline-5-carboxylate reductase-like (PYCRL), mRNA	1e-59	pyrroline-5-carboxylate reductase-like	Bos taurus	P5CR3_BOVIN,PYCRL,	GO:0006560~proline metabolic process,GO:0006561~proline biosynthetic process,GO:0008652~cellular amino acid biosynthetic process,GO:0009064~glutamine family amino acid metabolic process,GO:0009084~glutamine family amino acid biosynthetic process,GO:000930		GO:0004735~pyrroline-5-carboxylate reductase activity,GO:0016645~oxidoreductase activity, acting on the CH-NH group of donors,GO:0016646~oxidoreductase activity, acting on the CH-NH group of donors, NAD or NADP as acceptor,GO:0042802~identical protein bin	bta00330:Arginine and proline metabolism,
CUST_25823_PI425336670	-1.083	0.00702924	0.040047	293351795	GO756542.1	>gi|293351795|ref|XM_002727806.1| PREDICTED: Rattus norvegicus homeobox B2 (LOC100361765), mRNA	1.7
CUST_29955_PI425336670	-1.082	0.00597196	0.0366271	77735402	Oar#S34939473	>gi|77735402|ref|NM_001034226.1| Bos taurus chromosome 11 open reading frame 73 ortholog (C29H11orf73), mRNA	0	chromosome 11 open reading frame 73 ortholog	Bos taurus	C11orf73,C29H11orf73,CK073_BOVIN,MGC128621,	GO:0007030~Golgi organization,GO:0030323~respiratory tube development,GO:0030324~lung development,GO:0035295~tube development,GO:0060541~respiratory system development,
CUST_12507_PI425336670	-1.0815	0.000132665	0.00372512	139948697	EE838403.1	>gi|139948697|ref|NM_001083741.1| Bos taurus leucine rich repeat containing 8 family, member D (LRRC8D), mRNA	0	leucine rich repeat containing 8 family, member D	Bos taurus	A4IFE5_BOVIN,LRRC8D,MGC139620,
CUST_14085_PI425336670	-1.0815	0.00600347	0.0367098	297486142	DY512529.1	>gi|297486142|ref|XM_002695412.1| PREDICTED: Bos taurus protein phosphatase 1, regulatory (inhibitor) subunit 12C (PPP1R12C), mRNA	0
CUST_1418_PI425336670	-1.0795	0.000181943	0.00453773	297477940	EE785906.1	>gi|297477940|ref|XM_002689679.1| PREDICTED: Bos taurus talin 1 (TLN1), mRNA	0
CUST_14598_PI425336670	-1.0775	2.22931e-05	0.00115255	62460435	EE777317.1	>gi|62460435|ref|NM_001014868.1| Bos taurus hyaluronan binding protein 2 (HABP2), mRNA	4e-82	hyaluronan binding protein 2	Bos taurus	HABP2,HABP2_BOVIN,MGC128149,	GO:0006508~proteolysis,	GO:0005576~extracellular region,	GO:0004175~endopeptidase activity,GO:0004252~serine-type endopeptidase activity,GO:0008233~peptidase activity,GO:0008236~serine-type peptidase activity,GO:0017171~serine hydrolase activity,GO:0070011~peptidase activity, acting on L-amino acid peptides,
CUST_22047_PI425336670	-1.0755	0.000205504	0.00489489	166795251	CD288207.1	>gi|166795251|ref|NM_015307.1| Homo sapiens family with sequence similarity 189, member A1 (FAM189A1), mRNA	0.3	KIAA0574 protein	Homo sapiens	FAM189A1,FLJ61121,KIAA0574,TMEM228,		GO:0016021~integral to membrane,GO:0031224~intrinsic to membrane,
CUST_18200_PI425336670	-1.075	0.000197638	0.0047811	297480080	FE021753.1	>gi|297480080|ref|XM_002691141.1| PREDICTED: Bos taurus transmembrane protein 131 (TMEM131), mRNA	4e-23
CUST_15109_PI425336670	-1.0705	0.000173962	0.00439846	297287911	EE873962.1	>gi|297287911|ref|XR_013820.2| PREDICTED: Macaca mulatta serine/threonine-protein kinase LMTK2-like (LOC718147), miscRNA	0.42
CUST_15504_PI425336670	-1.0675	0.000894362	0.0121036	297490220	DY496354.1	>gi|297490220|ref|XM_002698080.1| PREDICTED: Bos taurus exportin 6 (XPO6), mRNA	0
CUST_22997_PI425336670	-1.0675	0.000475709	0.00829815	297272078	GO708598.1	>gi|297272078|ref|XM_001095096.2| PREDICTED: Macaca mulatta Smith-Magenis syndrome chromosome region, candidate 7, transcript variant 1 (SMCR7), mRNA	1.3
CUST_23755_PI425336670	-1.067	0.000214228	0.00504208	164519007	EE816303.1	>gi|164519007|ref|NM_001113302.1| Bos taurus sterol regulatory element binding transcription factor 1 (SREBF1), mRNA	0	sterol regulatory element binding transcription factor 1	Bos taurus	A9CR99_BOVIN,SREBF1,SREBP-1,Srebp1,	GO:0045449~regulation of transcription,		GO:0030528~transcription regulator activity,	bta04910:Insulin signaling pathway,
CUST_1824_PI425336670	-1.0645	9.88602e-05	0.00310015	297675220	EE866622.1	>gi|297675220|ref|XM_002815541.1| PREDICTED: Pongo abelii fibroblast growth factor 10-like (LOC100431992), mRNA	3e-113
CUST_10556_PI425336670	-1.064	0.00193225	0.0191033	149643010	GO711936.1	>gi|149643010|ref|NM_001099022.1| Bos taurus Era G-protein-like 1 (E. coli) (ERAL1), mRNA	0	Era G-protein-like 1 (E. coli)	Bos taurus	A5PK43_BOVIN,ERAL1,MGC157415,			GO:0000166~nucleotide binding,GO:0003723~RNA binding,GO:0005525~GTP binding,GO:0017076~purine nucleotide binding,GO:0019001~guanyl nucleotide binding,GO:0032553~ribonucleotide binding,GO:0032555~purine ribonucleotide binding,GO:0032561~guanyl ribonucleoti
CUST_17331_PI425336670	-1.064	5.13826e-05	0.00197679	291397379	EE796649.1	>gi|291397379|ref|XM_002715073.1| PREDICTED: Oryctolagus cuniculus histone cluster 1, H2bd-like (LOC100352266), mRNA	0.13
CUST_12337_PI425336670	-1.0635	0.000156463	0.00412336	256355050	CU653721.1	>gi|256355050|ref|NR_015582.1| Mus musculus RIKEN cDNA C330024D21 gene (C330024D21Rik), non-coding RNA	0.054	RIKEN cDNA C330024D21 gene	Mus musculus	C330024D21Rik,
CUST_27602_PI425336670	-1.0625	0.009776	0.0487265	115496515	Oar#S34883295	>gi|115496515|ref|NM_001075154.1| Bos taurus ral guanine nucleotide dissociation stimulator-like 2 (RGL2), mRNA	0	ral guanine nucleotide dissociation stimulator-like 2	Bos taurus	MGC139909,Q0VCY4_BOVIN,RGL2,	GO:0007242~intracellular signaling cascade,GO:0007264~small GTPase mediated signal transduction,GO:0051056~regulation of small GTPase mediated signal transduction,		GO:0005085~guanyl-nucleotide exchange factor activity,GO:0030695~GTPase regulator activity,GO:0060589~nucleoside-triphosphatase regulator activity,		P04393:Ras Pathway,
CUST_12671_PI425336670	-1.062	7.45254e-05	0.00252919	126282741	EE862606.1	>gi|126282741|ref|XM_001375429.1| PREDICTED: Monodelphis domestica similar to CD39L4 (LOC100024118), mRNA	1.2	similar to CD39L4	Monodelphis domestica	LOC100024118,				mdo00230:Purine metabolism,mdo00240:Pyrimidine metabolism,
CUST_29407_PI425336670	-1.0605	0.00402805	0.0291817	114051547	Oar#S54863940	>gi|114051547|ref|NM_001046071.1| Bos taurus ADP-ribosylation factor-like 8B (ARL8B), mRNA	0	ADP-ribosylation factor-like 8B	Bos taurus	arl8b,ARL8B_BOVIN,MGC137658,	GO:0007059~chromosome segregation,GO:0007242~intracellular signaling cascade,GO:0007264~small GTPase mediated signal transduction,	GO:0000323~lytic vacuole,GO:0005764~lysosome,GO:0005765~lysosomal membrane,GO:0005768~endosome,GO:0005770~late endosome,GO:0005773~vacuole,GO:0005774~vacuolar membrane,GO:0005819~spindle,GO:0005856~cytoskeleton,GO:0010008~endosome membrane,GO:0015630~micr	GO:0000166~nucleotide binding,GO:0001882~nucleoside binding,GO:0001883~purine nucleoside binding,GO:0005525~GTP binding,GO:0008092~cytoskeletal protein binding,GO:0015631~tubulin binding,GO:0017076~purine nucleotide binding,GO:0019001~guanyl nucleotide bi		P00029:Huntington disease,
CUST_11728_PI425336670	-1.0595	0.00576529	0.0359335	114609086	EE779153.1	>gi|114609086|ref|XM_001148138.1| PREDICTED: Pan troglodytes hypothetical protein LOC743908 (LOC743908), mRNA	6e-06	hypothetical protein LOC743908	Pan troglodytes	LOC743908,
CUST_29855_PI425336670	-1.0595	1.40298e-05	0.000861173	84000070	Oar#S54864089	>gi|84000070|ref|NM_001038048.1| Bos taurus nucleoporin 50kDa (NUP50), mRNA	0	nucleoporin 50kDa	Bos taurus	MGC134469,NUP50,Q32L21_BOVIN,	GO:0046907~intracellular transport,
CUST_20313_PI425336670	-1.059	9.53441e-05	0.00303896	297688507	EE779748.1	>gi|297688507|ref|XM_002821689.1| PREDICTED: Pongo abelii myelin gene regulatory factor-like (LOC100442442), mRNA	7e-22
CUST_27337_PI425336670	-1.058	3.34069e-05	0.00146498	149642654	Oar#S24244475	>gi|149642654|ref|NM_001099130.1| Bos taurus ISL LIM homeobox 1 (ISL1), mRNA	0	ISL LIM homeobox 1	Bos taurus	A6H796_BOVIN,ISL1,MGC166050,	GO:0000902~cell morphogenesis,GO:0000904~cell morphogenesis involved in differentiation,GO:0001667~ameboidal cell migration,GO:0001755~neural crest cell migration,GO:0003007~heart morphogenesis,GO:0006355~regulation of transcription, DNA-dependent,GO:0006		GO:0003677~DNA binding,GO:0003682~chromatin binding,GO:0003700~transcription factor activity,GO:0008270~zinc ion binding,GO:0030528~transcription regulator activity,GO:0043167~ion binding,GO:0043169~cation binding,GO:0043565~sequence-specific DNA binding,
CUST_26032_PI425336670	-1.0575	0.00100214	0.0129517	297493460	Oar#S20547604	>gi|297493460|ref|XR_084153.1| PREDICTED: Bos taurus U2 small nuclear RNA auxiliary factor 1-like 2-like (LOC535064), miscRNA	9e-157
CUST_14452_PI425336670	-1.056	0.000114755	0.00339849	115496174	EE817916.1	>gi|115496174|ref|NM_001076523.1| Bos taurus high mobility group AT-hook 1 (HMGA1), mRNA	0.074	high mobility group AT-hook 1	Bos taurus	HMGA1,Q0VC27_BOVIN,	GO:0006355~regulation of transcription, DNA-dependent,GO:0009891~positive regulation of biosynthetic process,GO:0010557~positive regulation of macromolecule biosynthetic process,GO:0010604~positive regulation of macromolecule metabolic process,GO:0010628~	GO:0000785~chromatin,GO:0005694~chromosome,GO:0043228~non-membrane-bounded organelle,GO:0043232~intracellular non-membrane-bounded organelle,GO:0044427~chromosomal part,	GO:0003677~DNA binding,GO:0003700~transcription factor activity,GO:0003712~transcription cofactor activity,GO:0003713~transcription coactivator activity,GO:0008134~transcription factor binding,GO:0016563~transcription activator activity,GO:0030374~ligand-
CUST_19026_PI425336670	-1.056	0.000610992	0.00957391	297487958	GO728754.1	>gi|297487958|ref|XM_002696572.1| PREDICTED: Bos taurus leucine-rich repeat kinase 1-like (LOC529868), mRNA	0
CUST_10219_PI425336670	-1.0545	0.000332425	0.00663664	60687509	EE814376.1	>gi|60687509|ref|NM_001011685.1| Bos taurus methylenetetrahydrofolate reductase (NAD(P)H) (MTHFR), mRNA	0	5,10-methylenetetrahydrofolate reductase (NADPH)	Bos taurus	Mthfr,MTHR_BOVIN,	GO:0000096~sulfur amino acid metabolic process,GO:0006555~methionine metabolic process,GO:0006790~sulfur metabolic process,GO:0009066~aspartate family amino acid metabolic process,GO:0055114~oxidation reduction,		GO:0004489~methylenetetrahydrofolate reductase (NADPH) activity,GO:0016645~oxidoreductase activity, acting on the CH-NH group of donors,GO:0016646~oxidoreductase activity, acting on the CH-NH group of donors, NAD or NADP as acceptor,	bta00670:One carbon pool by folate,bta00680:Methane metabolism,	P02743:Formyltetrahydroformate biosynthesis,
CUST_14607_PI425336670	-1.054	0.000169281	0.00431648	62751784	EE817407.1	>gi|62751784|ref|NM_001015519.1| Bos taurus proline rich 5 like (PRR5L), mRNA	1e-179	proline rich 5 like	Bos taurus	FLJ14213,PROTOR2,PRR5L,PTOR2_BOVIN,
CUST_12382_PI425336670	-1.0535	0.00224973	0.0210091	297482690	DY482859.1	>gi|297482690|ref|XM_002692988.1| PREDICTED: Bos taurus salt-inducible kinase 2 (SIK2), mRNA	2e-171
CUST_13145_PI425336670	-1.0535	0.000198283	0.00478989	297492279	DY514542.1	>gi|297492279|ref|XM_002699429.1| PREDICTED: Bos taurus oxysterol binding protein-like 5, transcript variant 2 (OSBPL5), mRNA	0.004
CUST_23807_PI425336670	-1.0535	0.000136588	0.00380292	297275164	GO689733.1	>gi|297275164|ref|XM_002800903.1| PREDICTED: Macaca mulatta hypothetical protein LOC100425465 (LOC100425465), mRNA	0.59
CUST_28891_PI425336670	-1.0535	2.40759e-05	0.00118481	297489002	Oar#S31565000	>gi|297489002|ref|XM_002697247.1| PREDICTED: Bos taurus cullin 7 (CUL7), mRNA	0
CUST_18828_PI425336670	-1.049	0.000181097	0.00452003	122692394	CF117840.1	>gi|122692394|ref|NM_001080342.1| Bos taurus lethal giant larvae homolog 1 (Drosophila) (LLGL1), mRNA	4e-126	lethal giant larvae homolog 1 (Drosophila)	Bos taurus	A1A4K4_BOVIN,LLGL1,MGC142757,				bta04530:Tight junction,
CUST_14333_PI425336670	-1.0485	1.66908e-05	0.000968623	297477357	EE749431.1	>gi|297477357|ref|XM_002689271.1| PREDICTED: Bos taurus Rho GTPase activating protein 26 (ARHGAP26), partial mRNA	0.0001
CUST_24880_PI425336670	-1.0485	0.00037557	0.00714384	118151303	DY493624.1	>gi|118151303|ref|NM_001078118.1| Bos taurus phosphatidic acid phosphatase type 2 domain containing 3 (PPAPDC3), mRNA	0	phosphatidic acid phosphatase type 2 domain containing 3	Bos taurus	MGC143389,PPAPDC3,Q08DF9_BOVIN,
CUST_25261_PI425336670	-1.0475	0.0045493	0.0312963	297480841	GO747028.1	>gi|297480841|ref|XM_002691656.1| PREDICTED: Bos taurus calmodulin regulated spectrin-associated protein 1 (CAMSAP1), mRNA	3e-130
CUST_2870_PI425336670	-1.046	0.000283531	0.00599242	297478703	FE030680.1	>gi|297478703|ref|XM_002690265.1| PREDICTED: Bos taurus Abelson helper integration site 1 (AHI1), mRNA	0
CUST_14403_PI425336670	-1.0455	0.000217926	0.00509641	166706871	CU653472.1	>gi|166706871|ref|NR_001464.2| Bos taurus X (inactive)-specific transcript (XIST), non-coding RNA	1e-29	X (inactive)-specific transcript	Bos taurus	XIST,
CUST_28240_PI425336670	-1.0445	0.00597365	0.0366306	157785644	Oar#S31555071	>gi|157785644|ref|NM_005876.4| Homo sapiens SPEG complex locus (SPEG), transcript variant 1, mRNA	3e-26	SPEG complex locus	Homo sapiens	Apeg1,BPEG,KIAA1297,MGC12676,SPEG,SPEGalpha,SPEGbeta,	GO:0006468~protein amino acid phosphorylation,GO:0006793~phosphorus metabolic process,GO:0006796~phosphate metabolic process,GO:0007517~muscle organ development,GO:0008285~negative regulation of cell proliferation,GO:0016310~phosphorylation,GO:0042127~reg		GO:0000166~nucleotide binding,GO:0001882~nucleoside binding,GO:0001883~purine nucleoside binding,GO:0004672~protein kinase activity,GO:0004674~protein serine/threonine kinase activity,GO:0005524~ATP binding,GO:0017076~purine nucleotide binding,GO:0030554~
CUST_20876_PI425336670	-1.0425	0.000402994	0.00744255	194674721	EE798606.1	>gi|194674721|ref|XM_588862.4| PREDICTED: Bos taurus HIR histone cell cycle regulation defective homolog A (S. cerevisiae) (HIRA), mRNA	0	HIR histone cell cycle regulation defective homolog A (S. cerevisiae)	Bos taurus	HIRA,	GO:0006325~chromatin organization,GO:0006355~regulation of transcription, DNA-dependent,GO:0016568~chromatin modification,GO:0045449~regulation of transcription,GO:0051252~regulation of RNA metabolic process,GO:0051276~chromosome organization,		GO:0003682~chromatin binding,GO:0030528~transcription regulator activity,
CUST_27971_PI425336670	-1.0405	3.81632e-05	0.00160533	114051082	Oar#S31560884	>gi|114051082|ref|NM_001046620.1| Bos taurus mitochondrial antiviral signaling protein (MAVS), nuclear gene encoding mitochondrial protein, mRNA	0	similar to Virus-induced signaling adapter; mitochondrial antiviral signaling protein	Bos taurus	LOC782671,MAVS,MGC137656,Q2KHZ7_BOVIN,Visa,	GO:0009967~positive regulation of signal transduction,GO:0010627~regulation of protein kinase cascade,GO:0010647~positive regulation of cell communication,GO:0010740~positive regulation of protein kinase cascade,GO:0043122~regulation of I-kappaB kinase/NF			bta04622:RIG-I-like receptor signaling pathway,bta04623:Cytosolic DNA-sensing pathway,
CUST_29934_PI425336670	-1.0405	0.00107132	0.0135074	115497487	Oar#S54862692	>gi|115497487|ref|NM_001076141.1| Bos taurus catenin (cadherin-associated protein), beta 1, 88kDa (CTNNB1), mRNA	0	catenin (cadherin-associated protein), beta 1, 88kDa	Bos taurus	CTNB1_BOVIN,CTNNB1,MGC139922,	GO:0000122~negative regulation of transcription from RNA polymerase II promoter,GO:0000226~microtubule cytoskeleton organization,GO:0000902~cell morphogenesis,GO:0000904~cell morphogenesis involved in differentiation,GO:0001501~skeletal system development	GO:0000267~cell fraction,GO:0005624~membrane fraction,GO:0005626~insoluble fraction,GO:0005654~nucleoplasm,GO:0005667~transcription factor complex,GO:0005813~centrosome,GO:0005815~microtubule organizing center,GO:0005829~cytosol,GO:0005856~cytoskeleton,GO	GO:0003677~DNA binding,GO:0003682~chromatin binding,GO:0003690~double-stranded DNA binding,GO:0003700~transcription factor activity,GO:0003712~transcription cofactor activity,GO:0003713~transcription coactivator activity,GO:0008022~protein C-terminus bind	bta04310:Wnt signaling pathway,bta04510:Focal adhesion,bta04520:Adherens junction,bta04530:Tight junction,bta04670:Leukocyte transendothelial migration,bta04916:Melanogenesis,bta05200:Pathways in cancer,bta05210:Colorectal cancer,bta05213:Endometrial canc
CUST_20760_PI425336670	-1.04	0.00735414	0.041104	297289695	GO729610.1	>gi|297289695|ref|XM_001103869.2| PREDICTED: Macaca mulatta SWI/SNF related, matrix associated, actin dependent regulator of chromatin, subfamily d, member 3, transcript variant 5 (SMARCD3), mRNA	0.088
CUST_17062_PI425336670	-1.0375	7.58978e-05	0.00256785	54262175	DY498870.1	>gi|54262175|ref|NM_053612.2| Rattus norvegicus heat shock protein B8 (Hspb8), mRNA	0.034	heat shock protein 8	Rattus norvegicus	Cryac,HSP22,HSPB8,MGC72354,	GO:0009266~response to temperature stimulus,GO:0009408~response to heat,GO:0009628~response to abiotic stimulus,		GO:0042802~identical protein binding,
CUST_2142_PI425336670	-1.037	0.000176341	0.00443143	41386702	EE833874.1	>gi|41386702|ref|NM_174381.1| Bos taurus luteinizing hormone/choriogonadotropin receptor (LHCGR), mRNA	8e-28	luteinizing hormone/choriogonadotropin receptor	Bos taurus	LHCGR,lhr,LSHR_BOVIN,	GO:0007166~cell surface receptor linked signal transduction,GO:0007186~G-protein coupled receptor protein signaling pathway,	GO:0005886~plasma membrane,GO:0016021~integral to membrane,GO:0031224~intrinsic to membrane,	GO:0004964~lutropin-choriogonadotropic hormone receptor activity,GO:0016500~protein-hormone receptor activity,	bta04020:Calcium signaling pathway,bta04080:Neuroactive ligand-receptor interaction,
CUST_28696_PI425336670	-1.0365	0.000479467	0.00833041	224493819	Oar#S54863144	>gi|224493819|ref|NR_027131.1| Homo sapiens chromosome X open reading frame 42 (CXorf42), non-coding RNA	1e-11	chromosome X open reading frame 42	Homo sapiens	CXorf42,DKFZp686B1195,FLJ13381,FLJ36576,MGC142290,MGC142292,
CUST_21052_PI425336670	-1.032	9.44672e-05	0.00302561	297480113	GT882574.1	>gi|297480113|ref|XR_084563.1| PREDICTED: Bos taurus mitogen-activated protein kinase kinase kinase kinase 4-like (LOC509109), miscRNA	6e-102
CUST_12269_PI425336670	-1.0315	2.43356e-05	0.00118627	194044773	GO756193.1	>gi|194044773|ref|XM_001926432.1| PREDICTED: Sus scrofa similar to gem (nuclear organelle) associated protein 8 (LOC100156041), mRNA	9e-07	similar to gem (nuclear organelle) associated protein 8	Sus scrofa	LOC100156041,
CUST_13069_PI425336670	-1.0315	0.00780411	0.0426014	114660105	EE786307.1	>gi|114660105|ref|XM_001150876.1| PREDICTED: Pan troglodytes similar to -14, transcript variant 4 (C16orf35), mRNA	0.025	chromosome 16 open reading frame 35	Pan troglodytes	C16orf35,
CUST_18973_PI425336670	-1.03	0.00492796	0.0327615	219804933	CD286109.1	>gi|219804933|ref|NM_001143872.1| Bos taurus transmembrane protein 139 (TMEM139), mRNA	3e-167	transmembrane protein 139	Bos taurus	TMEM139,
CUST_25961_PI425336670	-1.029	0.00312417	0.0253664	70778943	Oar#S20549189	>gi|70778943|ref|NM_001025331.1| Bos taurus chloride channel 7 (CLCN7), mRNA	1e-92	chloride channel 7	Bos taurus	CLC-7,CLC7,CLCN7,CLCN7_BOVIN,	GO:0006811~ion transport,GO:0006820~anion transport,GO:0006821~chloride transport,GO:0015698~inorganic anion transport,GO:0055085~transmembrane transport,	GO:0000323~lytic vacuole,GO:0005764~lysosome,GO:0005773~vacuole,GO:0016021~integral to membrane,GO:0031224~intrinsic to membrane,	GO:0000166~nucleotide binding,GO:0001882~nucleoside binding,GO:0001883~purine nucleoside binding,GO:0005216~ion channel activity,GO:0005244~voltage-gated ion channel activity,GO:0005247~voltage-gated chloride channel activity,GO:0005253~anion channel acti
CUST_1341_PI425336670	-1.0285	0.000251034	0.00560094	297266416	EE805885.1	>gi|297266416|ref|XM_001083313.2| PREDICTED: Macaca mulatta potassium channel modulatory factor 1 (KCMF1), mRNA	2e-68
CUST_1826_PI425336670	-1.028	0.000640989	0.00984011	194218652	DY505618.1	>gi|194218652|ref|XM_001488276.2| PREDICTED: Equus caballus similar to ovary-specific MOB-like protein (LOC100052102), mRNA	0.007	similar to ovary-specific MOB-like protein	Equus caballus	LOC100052102,XP_001488326.2,
CUST_29394_PI425336670	-1.028	2.20518e-05	0.00114492	164451497	Oar#S34963287	>gi|164451497|ref|NM_001024565.2| Bos taurus hairy/enhancer-of-split related with YRPW motif-like (HEYL), mRNA	0	hairy/enhancer-of-split related with YRPW motif-like	Bos taurus	HEYL,HEYL_BOVIN,MGC134303,	GO:0006350~transcription,GO:0006355~regulation of transcription, DNA-dependent,GO:0007166~cell surface receptor linked signal transduction,GO:0007219~Notch signaling pathway,GO:0045449~regulation of transcription,GO:0051252~regulation of RNA metabolic pro		GO:0003677~DNA binding,GO:0030528~transcription regulator activity,
CUST_20710_PI425336670	-1.0275	6.41838e-05	0.00229622	125630680	EE746840.1	>gi|125630680|ref|NM_001081523.1| Bos taurus hyaluronan binding protein 4 (HABP4), mRNA	0	hyaluronan binding protein 4	Bos taurus	A2VDN1_BOVIN,HABP4,MGC143277,
CUST_28782_PI425336670	-1.0265	0.000115408	0.00341171	213021131	Oar#S47736780	>gi|213021131|ref|NM_001139447.1| Ovis aries serpin peptidase inhibitor, clade F (alpha-2 antiplasmin, pigment epithelium derived factor), member 1 (SERPINF1), mRNA	0	serpin peptidase inhibitor, clade F (alpha-2 antiplasmin, pigment epithelium derived factor), member 1	Ovis aries	Serpinf1,			GO:0004857~enzyme inhibitor activity,GO:0004866~endopeptidase inhibitor activity,GO:0004867~serine-type endopeptidase inhibitor activity,GO:0030414~peptidase inhibitor activity,
CUST_17965_PI425336670	-1.026	0.00012893	0.00365442	297273455	EE761957.1	>gi|297273455|ref|XM_002808136.1| PREDICTED: Macaca mulatta nucleosome-remodeling factor subunit BPTF-like (LOC718812), mRNA	1.8
CUST_19121_PI425336670	-1.023	0.00220636	0.0207509	297475415	CF116661.1	>gi|297475415|ref|XM_002687939.1| PREDICTED: Bos taurus trinucleotide repeat containing 6B (TNRC6B), mRNA	0
CUST_30554_PI425336670	-1.023	0.00107069	0.0135074	297461731	Oar#S34954246	>gi|297461731|ref|XM_001251815.3| PREDICTED: Bos taurus cell division protein kinase 10-like (CDK10), mRNA	0
CUST_24132_PI425336670	-1.021	0.000230284	0.00527983	198386342	CF117820.1	>gi|198386342|ref|NM_001134837.1| Rattus norvegicus trichorhinophalangeal syndrome I homolog (human) (Trps1), mRNA	1.2	trichorhinophalangeal syndrome I homolog (human)	Rattus norvegicus	TRPS1,	GO:0006355~regulation of transcription, DNA-dependent,GO:0009890~negative regulation of biosynthetic process,GO:0010558~negative regulation of macromolecule biosynthetic process,GO:0010605~negative regulation of macromolecule metabolic process,GO:0010629~		GO:0016564~transcription repressor activity,GO:0030528~transcription regulator activity,
CUST_20720_PI425336670	-1.0195	0.00266296	0.0231758	109698605	EE828173.1	>gi|109698605|ref|NM_001188.3| Homo sapiens BCL2-antagonist/killer 1 (BAK1), mRNA	0.0005	BCL2-antagonist/killer 1; BCL2-like 7 pseudogene 1	Homo sapiens	BAK,Bak-2,BAK-LIKE,Bak1,BAK1P1,BAK2,BCL2L7,BCL2L7P1,CDN1,DKFZp686D0345,MGC117255,MGC3887,	GO:0001568~blood vessel development,GO:0001654~eye development,GO:0001775~cell activation,GO:0001776~leukocyte homeostasis,GO:0001782~B cell homeostasis,GO:0001783~B cell apoptosis,GO:0001836~release of cytochrome c from mitochondria,GO:0001932~regulation	GO:0005739~mitochondrion,GO:0005740~mitochondrial envelope,GO:0005741~mitochondrial outer membrane,GO:0005783~endoplasmic reticulum,GO:0005829~cytosol,GO:0016021~integral to membrane,GO:0019867~outer membrane,GO:0031090~organelle membrane,GO:0031224~intri	GO:0008270~zinc ion binding,GO:0042802~identical protein binding,GO:0043167~ion binding,GO:0043169~cation binding,GO:0046872~metal ion binding,GO:0046914~transition metal ion binding,GO:0046982~protein heterodimerization activity,GO:0046983~protein dimeri		P00006:Apoptosis signaling pathway,
CUST_19236_PI425336670	-1.018	0.00292304	0.0244628	157426910	EE819674.1	>gi|157426910|ref|NM_001105256.1| Bos taurus consortin, connexin sorting protein (CNST), mRNA	0	hypothetical LOC541076	Bos taurus	A7E353_BOVIN,CNST,MGC179456,
CUST_15497_PI425336670	-1.0175	0.00117517	0.0142096	13540672	GO689079.1	>gi|13540672|ref|NM_030855.1| Rattus norvegicus ligase I, DNA, ATP-dependent (Lig1), transcript variant 2, mRNA	0.21	ligase I, DNA, ATP-dependent	Rattus norvegicus	lig1,MGC105416,	GO:0006259~DNA metabolic process,GO:0006260~DNA replication,GO:0006281~DNA repair,GO:0006289~nucleotide-excision repair,GO:0006297~nucleotide-excision repair, DNA gap filling,GO:0006310~DNA recombination,GO:0006974~response to DNA damage stimulus,GO:00070	GO:0005654~nucleoplasm,GO:0031974~membrane-enclosed lumen,GO:0031981~nuclear lumen,GO:0043233~organelle lumen,GO:0070013~intracellular organelle lumen,	GO:0000166~nucleotide binding,GO:0000287~magnesium ion binding,GO:0001882~nucleoside binding,GO:0001883~purine nucleoside binding,GO:0003677~DNA binding,GO:0003909~DNA ligase activity,GO:0003910~DNA ligase (ATP) activity,GO:0005524~ATP binding,GO:0016886~	rno03030:DNA replication,rno03410:Base excision repair,rno03420:Nucleotide excision repair,rno03430:Mismatch repair,
CUST_1592_PI425336670	-1.016	0.000145725	0.00396373	149642902	DY492677.1	>gi|149642902|ref|NM_001099131.1| Bos taurus transmembrane protein 44 (TMEM44), mRNA	3e-135	transmembrane protein 44	Bos taurus	A5PKD4_BOVIN,MGC152471,TMEM44,
CUST_1652_PI425336670	-1.0155	6.04414e-05	0.00221268	89363027	DY520800.1	>gi|89363027|ref|NM_194252.2| Homo sapiens tubulin tyrosine ligase-like family, member 11 (TTLL11), transcript variant 2, mRNA	0.11	tubulin tyrosine ligase-like family, member 11	Homo sapiens	bA244O19.1,C9orf20,RP11-429D3.1,TTLL11,		GO:0005815~microtubule organizing center,GO:0005856~cytoskeleton,GO:0005929~cilium,GO:0005932~microtubule basal body,GO:0015630~microtubule cytoskeleton,GO:0042995~cell projection,GO:0043228~non-membrane-bounded organelle,GO:0043232~intracellular non-memb	GO:0004835~tubulin-tyrosine ligase activity,GO:0016879~ligase activity, forming carbon-nitrogen bonds,GO:0016881~acid-amino acid ligase activity,
CUST_23001_PI425336670	-1.0135	6.64351e-05	0.00234125	297477201	DY501314.1	>gi|297477201|ref|XM_002689179.1| PREDICTED: Bos taurus KIAA2031 protein-like (LOC100337439), mRNA	5e-157
CUST_13282_PI425336670	-1.0125	0.000349265	0.00681052	139948294	DY514301.1	>gi|139948294|ref|NM_001083780.1| Bos taurus similar to Prostate tumor over expressed gene 1 (PTOV1), mRNA	5e-55	similar to Prostate tumor over expressed gene 1	Bos taurus	MGC139265,PTOV1,PTOV1_BOVIN,	GO:0006350~transcription,GO:0045449~regulation of transcription,	GO:0005886~plasma membrane,GO:0048471~perinuclear region of cytoplasm,
CUST_25832_PI425336670	-1.012	0.000307592	0.00634416	297471685	EE756506.1	>gi|297471685|ref|XM_002685376.1| PREDICTED: Bos taurus grancalcin, EF-hand calcium binding protein (GCA), mRNA	0
CUST_28461_PI425336670	-1.0105	0.000266531	0.00577753	115496601	Oar#S34963209	>gi|115496601|ref|NM_001075709.1| Bos taurus tubulin folding cofactor C (TBCC), mRNA	0	tubulin folding cofactor C	Bos taurus	TBCC,TBCC_BOVIN,	GO:0006457~protein folding,GO:0007023~post-chaperonin tubulin folding pathway,	GO:0005829~cytosol,
CUST_20219_PI425336670	-1.01	0.000622301	0.00965648	126323941	EE859870.1	>gi|126323941|ref|XM_001378757.1| PREDICTED: Monodelphis domestica similar to RIM-binding protein 2 (LOC100028885), mRNA	0.03	similar to RIM-binding protein 2	Monodelphis domestica	LOC100028885,
CUST_15689_PI425336670	-1.0095	0.00577168	0.0359529	157428009	EE826208.1	>gi|157428009|ref|NM_001105443.1| Bos taurus zinc and ring finger 2 (ZNRF2), mRNA	4e-132	zinc and ring finger 2	Bos taurus	A5PKM1_BOVIN,MGC159391,ZNRF2,			GO:0008270~zinc ion binding,GO:0043167~ion binding,GO:0043169~cation binding,GO:0046872~metal ion binding,GO:0046914~transition metal ion binding,
CUST_30525_PI425336670	-1.0095	0.00976161	0.0486989	115497171	Oar#S34964404	>gi|115497171|ref|NM_001076399.1| Bos taurus fructosamine 3 kinase related protein (FN3KRP), mRNA	0	fructosamine 3 kinase related protein	Bos taurus	FN3KRP,MGC142758,Q0P592_BOVIN,
CUST_13817_PI425336670	-1.0055	0.000278915	0.0059297	297483873	GO759883.1	>gi|297483873|ref|XM_002693866.1| PREDICTED: Bos taurus hypothetical LOC533907 (SLC41A1), mRNA	2e-77
CUST_27724_PI425336670	-1.004	0.0095485	0.0481155	164420743	Oar#S34886841	>gi|164420743|ref|NM_001040510.2| Bos taurus Down syndrome critical region protein 3 (DSCR3), mRNA	2e-112	Down syndrome critical region protein 3	Bos taurus	A6QLW5_BOVIN,DSCR3,	GO:0007034~vacuolar transport,GO:0046907~intracellular transport,	GO:0012505~endomembrane system,GO:0030904~retromer complex,
CUST_27977_PI425336670	-1.004	6.38327e-05	0.00229111	84370200	Oar#S34936994	>gi|84370200|ref|NM_001038582.1| Bos taurus electron-transfer-flavoprotein, beta polypeptide (ETFB), mRNA	0	electron-transfer-flavoprotein, beta polypeptide	Bos taurus	etfB,ETFB_BOVIN,MGC134248,	GO:0006091~generation of precursor metabolites and energy,GO:0022900~electron transport chain,GO:0055114~oxidation reduction,	GO:0005739~mitochondrion,GO:0005759~mitochondrial matrix,GO:0031974~membrane-enclosed lumen,GO:0031980~mitochondrial lumen,GO:0043233~organelle lumen,GO:0044429~mitochondrial part,GO:0070013~intracellular organelle lumen,	GO:0009055~electron carrier activity,
CUST_29660_PI425336670	-1.002	0.00388039	0.0285695	118151319	Oar#S54861787	>gi|118151319|ref|NM_001078126.1| Bos taurus splicing factor, arginine/serine-rich 13A (SFRS13A), mRNA	0	FUS interacting protein (serine/arginine-rich) 1	Bos taurus	FUSIP1,MGC128430,Q3ZBU5_BOVIN,	GO:0010605~negative regulation of macromolecule metabolic process,GO:0016482~cytoplasmic transport,GO:0033119~negative regulation of RNA splicing,GO:0043484~regulation of RNA splicing,GO:0045934~negative regulation of nucleobase, nucleoside, nucleotide an	GO:0005654~nucleoplasm,GO:0031974~membrane-enclosed lumen,GO:0031981~nuclear lumen,GO:0043233~organelle lumen,GO:0070013~intracellular organelle lumen,	GO:0000166~nucleotide binding,GO:0031202~RNA splicing factor activity, transesterification mechanism,	bta03040:Spliceosome,
CUST_19727_PI425336670	-1.001	1.87792e-05	0.00103352	114052495	EE765494.1	>gi|114052495|ref|NM_001046331.1| Bos taurus sorting nexin 6 (SNX6), mRNA	0.002	similar to sorting nexin 6; sorting nexin 6	Bos taurus	A5D9F7_BOVIN,LOC510454,MGC137462,SNX6,	GO:0009890~negative regulation of biosynthetic process,GO:0009968~negative regulation of signal transduction,GO:0010558~negative regulation of macromolecule biosynthetic process,GO:0010605~negative regulation of macromolecule metabolic process,GO:0010629~		GO:0005543~phospholipid binding,GO:0008289~lipid binding,GO:0035091~phosphoinositide binding,GO:0042802~identical protein binding,GO:0042803~protein homodimerization activity,GO:0046983~protein dimerization activity,
CUST_20244_PI425336670	1.0045	0.000280805	0.00594769	297466919	GO759994.1	>gi|297466919|ref|XM_002704724.1| PREDICTED: Bos taurus microtubule-associated protein 1S-like (LOC100336345), mRNA	1e-82
CUST_24904_PI425336670	1.0115	0.000230355	0.00527983	297484941	EE767356.1	>gi|297484941|ref|XM_002694606.1| PREDICTED: Bos taurus neurofilament, heavy polypeptide 200kDa-like, transcript variant 2 (NEFH), mRNA	0
CUST_16023_PI425336670	1.023	0.000180124	0.00450256	297283751	GO700539.1	>gi|297283751|ref|XM_001104522.2| PREDICTED: Macaca mulatta kinesin family member 22, transcript variant 5 (KIF22), mRNA	3e-87
CUST_1000_PI425336670	1.026	0.00184309	0.0185386	139948563	DY486323.1	>gi|139948563|ref|NM_001083698.1| Bos taurus growth arrest-specific 2 like 1 (GAS2L1), mRNA	4e-76	growth arrest-specific 2 like 1	Bos taurus	A4IFA0_BOVIN,GAS2L1,MGC140405,	GO:0007049~cell cycle,GO:0007050~cell cycle arrest,GO:0022402~cell cycle process,
CUST_21948_PI425336670	1.028	0.000791256	0.0111945	118151265	EE779928.1	>gi|118151265|ref|NM_001078096.1| Bos taurus acyloxyacyl hydrolase (neutrophil) (AOAH), mRNA	2e-158	acyloxyacyl hydrolase (neutrophil)	Bos taurus	Aoah,MGC142308,Q08DV1_BOVIN,	GO:0005976~polysaccharide metabolic process,GO:0008653~lipopolysaccharide metabolic process,GO:0031348~negative regulation of defense response,GO:0032101~regulation of response to external stimulus,GO:0032102~negative regulation of response to external st		GO:0004091~carboxylesterase activity,GO:0050528~acyloxyacyl hydrolase activity,
CUST_26385_PI425336670	1.0355	0.00866008	0.0454178	297470575	Oar#S20553719	>gi|297470575|ref|XM_002683998.1| PREDICTED: Bos taurus Ig heavy chain-like (LOC100300716), partial mRNA	3e-125
CUST_18981_PI425336670	1.037	6.48091e-05	0.00230403	188497713	EE827242.1	>gi|188497713|ref|NM_020698.2| Homo sapiens transmembrane and coiled-coil domain family 3 (TMCC3), mRNA	0.14	transmembrane and coiled-coil domain family 3	Homo sapiens	KIAA1145,TMCC3,		GO:0016021~integral to membrane,GO:0031224~intrinsic to membrane,
CUST_10209_PI425336670	1.038	0.0011945	0.0143015	297478732	EE802660.1	>gi|297478732|ref|XM_002690282.1| PREDICTED: Bos taurus headcase homolog (Drosophila) (HECA), mRNA	0
CUST_28615_PI425336670	1.044	0.00161458	0.0170965	136256366	Oar#S37211067	>gi|136256366|ref|NM_174035.3| Bos taurus cytochrome b-245, beta polypeptide (CYBB), mRNA	0	cytochrome b-245, beta polypeptide	Bos taurus	CY24B_BOVIN,CYBB,nox2,	GO:0006091~generation of precursor metabolites and energy,GO:0006800~oxygen and reactive oxygen species metabolic process,GO:0006811~ion transport,GO:0022900~electron transport chain,GO:0042743~hydrogen peroxide metabolic process,GO:0050665~hydrogen perox	GO:0005739~mitochondrion,GO:0005886~plasma membrane,GO:0016021~integral to membrane,GO:0031224~intrinsic to membrane,	GO:0000166~nucleotide binding,GO:0001882~nucleoside binding,GO:0001883~purine nucleoside binding,GO:0005216~ion channel activity,GO:0005244~voltage-gated ion channel activity,GO:0005506~iron ion binding,GO:0009055~electron carrier activity,GO:0015267~chan	bta04670:Leukocyte transendothelial migration,
CUST_19102_PI425336670	1.0485	0.00853257	0.0450387	297465192	EE829820.1	>gi|297465192|ref|XM_864052.3| PREDICTED: Bos taurus formiminotransferase cyclodeaminase-like, transcript variant 2 (LOC613365), mRNA	0
CUST_30612_PI425336670	1.05	2.5649e-05	0.00123104	297481563	Oar#S34934713	>gi|297481563|ref|XM_002692139.1| PREDICTED: Bos taurus N(alpha)-acetyltransferase 20, NatB catalytic subunit, transcript variant 1 (NAA20), mRNA	0
CUST_27161_PI425336670	1.0545	0.000126991	0.00362468	168804007	Oar#S53280041	>gi|168804007|ref|NM_001114856.1| Bos taurus tubulin, alpha 1b (TUBA1B), mRNA	0	tubulin, alpha 1a; tubulin, alpha 1b; similar to alpha-tubulin I; THAP domain containing 7	Bos taurus	A4IFT9_BOVIN,LOC613364,MGC157089,Q862L2_BOVIN,TBA1B_BOVIN,THAP7,TUBA1A,TUBA1B,TUBA1C,	GO:0000226~microtubule cytoskeleton organization,GO:0006461~protein complex assembly,GO:0007010~cytoskeleton organization,GO:0007017~microtubule-based process,GO:0007018~microtubule-based movement,GO:0034621~cellular macromolecular complex subunit organiz	GO:0005856~cytoskeleton,GO:0005874~microtubule,GO:0005881~cytoplasmic microtubule,GO:0015630~microtubule cytoskeleton,GO:0043228~non-membrane-bounded organelle,GO:0043232~intracellular non-membrane-bounded organelle,GO:0044430~cytoskeletal part,	GO:0000166~nucleotide binding,GO:0003924~GTPase activity,GO:0005198~structural molecule activity,GO:0005200~structural constituent of cytoskeleton,GO:0005525~GTP binding,GO:0017076~purine nucleotide binding,GO:0019001~guanyl nucleotide binding,GO:0032553~	bta04540:Gap junction,
CUST_25190_PI425336670	1.055	6.98664e-05	0.00241694	297272749	GT642685.1	>gi|297272749|ref|XM_001111173.2| PREDICTED: Macaca mulatta gametogenetin binding protein 2 (GGNBP2), mRNA	1e-137
CUST_25146_PI425336670	1.058	0.000446885	0.00794647	145976943	CX765793.1	>gi|145976943|ref|NM_173431.2| Mus musculus Rpgrip1-like (Rpgrip1l), mRNA	0.021	Rpgrip1-like	Mus musculus	1700047E16Rik,4931437C01,Ftm,RPGRIP1L,	GO:0000902~cell morphogenesis,GO:0001654~eye development,GO:0001655~urogenital system development,GO:0001701~in utero embryonic development,GO:0001822~kidney development,GO:0001889~liver development,GO:0003002~regionalization,GO:0007350~blastoderm segment	GO:0005813~centrosome,GO:0005815~microtubule organizing center,GO:0005856~cytoskeleton,GO:0005929~cilium,GO:0005930~axoneme,GO:0005932~microtubule basal body,GO:0015630~microtubule cytoskeleton,GO:0035085~cilium axoneme,GO:0042995~cell projection,GO:00432
CUST_15701_PI425336670	1.062	4.10488e-05	0.00169223	297474759	EE778499.1	>gi|297474759|ref|XR_083678.1| PREDICTED: Bos taurus Prolow-density lipoprotein receptor-related protein 1-like (LOC533894), miscRNA	2e-139
CUST_27263_PI425336670	1.0655	0.00130341	0.0150383	155372050	Oar#S54861299	>gi|155372050|ref|NM_001101162.1| Bos taurus tropomyosin 4 (TPM4), mRNA	0	hypothetical LOC535277	Bos taurus	A6QR15_BOVIN,LOC535277,TPM4,		GO:0002102~podosome,GO:0005856~cytoskeleton,GO:0005884~actin filament,GO:0005938~cell cortex,GO:0015629~actin cytoskeleton,GO:0030863~cortical cytoskeleton,GO:0031941~filamentous actin,GO:0043228~non-membrane-bounded organelle,GO:0043232~intracellular non		bta04260:Cardiac muscle contraction,bta05410:Hypertrophic cardiomyopathy (HCM),bta05414:Dilated cardiomyopathy,
CUST_20574_PI425336670	1.068	0.000865733	0.0118965	297487733	EE806900.1	>gi|297487733|ref|XM_002696377.1| PREDICTED: Bos taurus RAN binding protein 3-like (RANBP3L), mRNA	2e-41
CUST_26923_PI425336670	1.0695	0.000383479	0.00724743	223633897	Oar#S54868768	>gi|223633897|ref|NM_001145182.1| Ovis aries myosin regulatory light chain MRCL3 (MRCL3), mRNA	0	myosin regulatory light chain MRCL3	Ovis aries	MRCL3,			GO:0005509~calcium ion binding,GO:0043167~ion binding,GO:0043169~cation binding,GO:0046872~metal ion binding,
CUST_2229_PI425336670	1.0725	0.00275997	0.0236597	255652932	DY522516.1	>gi|255652932|ref|NM_001163920.1| Bos taurus vanin 2 (VNN2), mRNA	0	similar to vanin 2	Bos taurus	A5D9D1_BOVIN,VNN2,			GO:0016811~hydrolase activity, acting on carbon-nitrogen (but not peptide) bonds, in linear amides,
CUST_12700_PI425336670	1.0735	0.000219026	0.00511298	297289696	DY499554.1	>gi|297289696|ref|XM_001103693.2| PREDICTED: Macaca mulatta SWI/SNF related, matrix associated, actin dependent regulator of chromatin, subfamily d, member 3, transcript variant 4 (SMARCD3), mRNA	0.63
CUST_28515_PI425336670	1.075	0.00637347	0.0378931	88319945	Oar#S34902756	>gi|88319945|ref|NM_176638.4| Bos taurus caspase 4, apoptosis-related cysteine peptidase (CASP4), mRNA	0	caspase 4, apoptosis-related cysteine peptidase	Bos taurus	CASP13,CASP4,CASP4_BOVIN,MGC137679,	GO:0006508~proteolysis,GO:0006915~apoptosis,GO:0006917~induction of apoptosis,GO:0008219~cell death,GO:0010941~regulation of cell death,GO:0010942~positive regulation of cell death,GO:0012501~programmed cell death,GO:0012502~induction of programmed cell d		GO:0004175~endopeptidase activity,GO:0004197~cysteine-type endopeptidase activity,GO:0008233~peptidase activity,GO:0008234~cysteine-type peptidase activity,GO:0070011~peptidase activity, acting on L-amino acid peptides,
CUST_21604_PI425336670	1.076	0.000206947	0.0049198	149642770	DY519477.1	>gi|149642770|ref|NM_001099036.1| Bos taurus NCK adaptor protein 2 (NCK2), mRNA	0	NCK adaptor protein 2	Bos taurus	A6H720_BOVIN,MGC159894,NCK2,	GO:0006928~cell motion,GO:0007010~cytoskeleton organization,GO:0007015~actin filament organization,GO:0016477~cell migration,GO:0030029~actin filament-based process,GO:0030030~cell projection organization,GO:0030031~cell projection assembly,GO:0030032~lam	GO:0012505~endomembrane system,GO:0012506~vesicle membrane,GO:0031090~organelle membrane,GO:0031982~vesicle,GO:0031988~membrane-bounded vesicle,		bta04012:ErbB signaling pathway,bta04660:T cell receptor signaling pathway,
CUST_12697_PI425336670	1.0805	0.00184155	0.0185386	77735960	EE823645.1	>gi|77735960|ref|NM_001034507.1| Bos taurus TMEM9 domain family, member B (TMEM9B), mRNA	4e-11	TMEM9 domain family, member B	Bos taurus	MGC127949,Q3ZCD6_BOVIN,TMEM9B,	GO:0009967~positive regulation of signal transduction,GO:0010627~regulation of protein kinase cascade,GO:0010647~positive regulation of cell communication,GO:0010740~positive regulation of protein kinase cascade,GO:0043122~regulation of I-kappaB kinase/NF	GO:0016021~integral to membrane,GO:0031224~intrinsic to membrane,
CUST_2683_PI425336670	1.0805	0.00253893	0.0225688	209180414	DY516961.1	>gi|209180414|ref|NM_016353.4| Homo sapiens zinc finger, DHHC-type containing 2 (ZDHHC2), mRNA	5e-10	zinc finger, DHHC-type containing 2	Homo sapiens	DHHC2,ZDHHC2,znf372,	GO:0006497~protein amino acid lipidation,GO:0018345~protein palmitoylation,GO:0042157~lipoprotein metabolic process,GO:0042158~lipoprotein biosynthetic process,GO:0043543~protein amino acid acylation,	GO:0016021~integral to membrane,GO:0031224~intrinsic to membrane,	GO:0008270~zinc ion binding,GO:0016409~palmitoyltransferase activity,GO:0043167~ion binding,GO:0043169~cation binding,GO:0046872~metal ion binding,GO:0046914~transition metal ion binding,
CUST_11041_PI425336670	1.097	0.00993118	0.0491476	297464077	DY496050.1	>gi|297464077|ref|XM_002703035.1| PREDICTED: Bos taurus hypothetical protein LOC100335684 (LOC100335684), mRNA	0
CUST_2113_PI425336670	1.1015	0.000347009	0.00679228	190358511	EE772825.1	>gi|190358511|ref|NM_018241.2| Homo sapiens transmembrane protein 184C (TMEM184C), mRNA	0.14	transmembrane protein 184C	Homo sapiens	FLJ10846,TMEM184C,TMEM34,		GO:0016021~integral to membrane,GO:0031224~intrinsic to membrane,
CUST_12505_PI425336670	1.1035	0.000121175	0.00352538	297285213	DY518860.1	>gi|297285213|ref|XM_001083826.2| PREDICTED: Macaca mulatta IQ motif and Sec7 domain 1, transcript variant 5 (IQSEC1), mRNA	2e-07
CUST_20555_PI425336670	1.106	0.000889446	0.0120667	237512969	EE806904.1	>gi|237512969|ref|NM_001160157.1| Bos taurus PAP associated domain containing 7 (PAPD7), mRNA	0	polymerase (DNA directed) sigma	Bos taurus	PAPD7,POLS,				bta03018:RNA degradation,
CUST_29833_PI425336670	1.115	0.00311348	0.0253224	157278605	Oar#S39545412	>gi|157278605|ref|NM_001104932.1| Ovis aries perilipin 2 (PLIN2), mRNA	0	adipose differentiation-related protein	Ovis aries	ADFP,PLIN2,
CUST_18303_PI425336670	1.1205	0.000123621	0.00357216	297487039	DY495419.1	>gi|297487039|ref|XM_002695966.1| PREDICTED: Bos taurus retinoic acid receptor, alpha (RARA), mRNA	5e-34
CUST_21054_PI425336670	1.1205	4.94966e-05	0.00192967	115497679	EE787530.1	>gi|115497679|ref|NM_001075236.1| Bos taurus glycerol kinase (GK), mRNA	0	glycerol kinase	Bos taurus	GK,GLPK_BOVIN,MGC142800,	GO:0006071~glycerol metabolic process,GO:0006072~glycerol-3-phosphate metabolic process,GO:0006793~phosphorus metabolic process,GO:0006796~phosphate metabolic process,GO:0019400~alditol metabolic process,GO:0019637~organophosphate metabolic process,GO:001	GO:0005739~mitochondrion,GO:0005740~mitochondrial envelope,GO:0005741~mitochondrial outer membrane,GO:0005886~plasma membrane,GO:0009898~internal side of plasma membrane,GO:0019867~outer membrane,GO:0031090~organelle membrane,GO:0031966~mitochondrial memb	GO:0000166~nucleotide binding,GO:0001882~nucleoside binding,GO:0001883~purine nucleoside binding,GO:0004370~glycerol kinase activity,GO:0005524~ATP binding,GO:0017076~purine nucleotide binding,GO:0030554~adenyl nucleotide binding,GO:0032553~ribonucleotide	bta00561:Glycerolipid metabolism,bta03320:PPAR signaling pathway,
CUST_14343_PI425336670	1.1215	0.000167383	0.00428461	297488148	EE845795.1	>gi|297488148|ref|XM_002696718.1| PREDICTED: Bos taurus chimerin (chimaerin) 1-like (ARHGAP5), mRNA	0
CUST_26946_PI425336670	1.124	0.000263829	0.00574442	62460537	Oar#S34971067	>gi|62460537|ref|NM_001014921.1| Bos taurus unc-50 homolog (C. elegans) (UNC50), mRNA	0	unc-50 homolog (C. elegans)	Bos taurus	UNC50,UNC50_BOVIN,	GO:0008104~protein localization,GO:0015031~protein transport,GO:0045184~establishment of protein localization,	GO:0005794~Golgi apparatus,GO:0016021~integral to membrane,GO:0031224~intrinsic to membrane,	GO:0003723~RNA binding,
CUST_19298_PI425336670	1.1265	0.00380638	0.0282104	297470218	EE833338.1	>gi|297470218|ref|XM_002683709.1| PREDICTED: Bos taurus synaptotagmin-like 3-like, transcript variant 2 (SYTL3), mRNA	1e-73
CUST_27096_PI425336670	1.1325	0.000881157	0.0120036	297489475	Oar#S20545885	>gi|297489475|ref|XM_002697541.1| PREDICTED: Bos taurus ferritin light chain-like (LOC788801), mRNA	0
CUST_28076_PI425336670	1.1335	0.000260826	0.00570085	115496939	Oar#S31559275	>gi|115496939|ref|NM_001075301.1| Bos taurus transmembrane protein 59-like (TMEM59L), mRNA	0	transmembrane protein 59-like	Bos taurus	MGC140689,TM59L_BOVIN,TMEM59L,		GO:0016021~integral to membrane,GO:0031224~intrinsic to membrane,
CUST_28230_PI425336670	1.1425	0.000134891	0.00377158	77735708	Oar#S34981598	>gi|77735708|ref|NM_001034377.1| Bos taurus TSC22 domain family, member 1 (TSC22D1), mRNA	0	TSC22 domain family, member 1	Bos taurus	MGC128409,T22D1_BOVIN,Tsc22d1,	GO:0006350~transcription,GO:0006355~regulation of transcription, DNA-dependent,GO:0045449~regulation of transcription,GO:0051252~regulation of RNA metabolic process,		GO:0003677~DNA binding,GO:0003700~transcription factor activity,GO:0030528~transcription regulator activity,
CUST_28344_PI425336670	1.148	0.00469178	0.0318609	73978632	Oar#S54862595	>gi|73978632|ref|XM_854787.1| PREDICTED: Canis familiaris similar to Non-muscle caldesmon (CDM) (L-caldesmon), transcript variant 2 (LOC608135), mRNA	5e-159	similar to Non-muscle caldesmon (CDM) (L-caldesmon)	Canis lupus	LOC608135,				cfa04270:Vascular smooth muscle contraction,
CUST_13973_PI425336670	1.157	0.000395385	0.00736502	297492638	GO686782.1	>gi|297492638|ref|XM_002699699.1| PREDICTED: Bos taurus coagulation factor VIII-associated protein-like (LOC617475), mRNA	3e-71
CUST_13367_PI425336670	1.1585	0.00108116	0.0135539	170763497	CD287327.1	>gi|170763497|ref|NM_003011.3| Homo sapiens SET nuclear oncogene (SET), transcript variant 2, mRNA	6e-38	SET nuclear oncogene; similar to SET translocation	Homo sapiens	2PP2A,I2PP2A,IGAAD,IPP2A2,LOC646817,PHAPII,set,TAF-I,TAF-IBETA,	GO:0006259~DNA metabolic process,GO:0006260~DNA replication,GO:0006323~DNA packaging,GO:0006325~chromatin organization,GO:0006333~chromatin assembly or disassembly,GO:0006334~nucleosome assembly,GO:0006337~nucleosome disassembly,GO:0006913~nucleocytoplasm	GO:0005654~nucleoplasm,GO:0005783~endoplasmic reticulum,GO:0005829~cytosol,GO:0031974~membrane-enclosed lumen,GO:0031981~nuclear lumen,GO:0043233~organelle lumen,GO:0048471~perinuclear region of cytoplasm,GO:0070013~intracellular organelle lumen,	GO:0004857~enzyme inhibitor activity,GO:0004864~phosphoprotein phosphatase inhibitor activity,GO:0008601~protein phosphatase type 2A regulator activity,GO:0019208~phosphatase regulator activity,GO:0019212~phosphatase inhibitor activity,GO:0019888~protein
CUST_12820_PI425336670	1.1715	0.000200736	0.00482996	297478846	GT644190.1	>gi|297478846|ref|XM_002690364.1| PREDICTED: Bos taurus sorting nexin 9-like (SNX9), mRNA	0
CUST_26265_PI425336670	1.173	0.00891258	0.0461618	297479113	Oar#S20553900	>gi|297479113|ref|XM_002690548.1| PREDICTED: Bos taurus TRD@ protein-like (LOC616138), mRNA	1e-95
CUST_29022_PI425336670	1.1785	0.00488112	0.0325615	297475307	Oar#S54861197	>gi|297475307|ref|XM_002687894.1| PREDICTED: Bos taurus von Willebrand factor (VWF), mRNA	0
CUST_19099_PI425336670	1.18	0.000629497	0.00972246	297300966	EE851543.1	>gi|297300966|ref|XM_001083754.2| PREDICTED: Macaca mulatta hypothetical LOC696784 (LOC696784), mRNA	3e-10
CUST_22726_PI425336670	1.1865	0.00596801	0.0366221	297475972	CF116267.1	>gi|297475972|ref|XM_002688344.1| PREDICTED: Bos taurus MOB1, Mps One Binder kinase activator-like 1A-like, transcript variant 2 (MOBKL1A), mRNA	2e-140
CUST_30011_PI425336670	1.2	0.000331423	0.00662063	297480796	Oar#S34956606	>gi|297480796|ref|XM_002691677.1| PREDICTED: Bos taurus formin-binding protein 1-like (FNBP1), mRNA	0
CUST_22484_PI425336670	1.205	0.000265982	0.00577558	297300440	GO741055.1	>gi|297300440|ref|XM_002805548.1| PREDICTED: Macaca mulatta f-box only protein 18-like (LOC722539), mRNA	0.0008
CUST_11962_PI425336670	1.2075	0.00451585	0.0311506	197102441	EE868465.1	>gi|197102441|ref|NM_001132434.1| Pongo abelii proteasome maturation protein (POMP), mRNA	0.23	proteasome maturation protein	Pongo abelii	DKFZp468E2015,POMP,	GO:0006955~immune response,	GO:0000502~proteasome complex,GO:0005829~cytosol,
CUST_25797_PI425336670	1.211	0.00676383	0.0391016	155372210	EE842355.1	>gi|155372210|ref|NM_001101246.1| Bos taurus UPF0452 protein C7orf41 homolog (LOC615685), mRNA	0	UPF0452 protein C7orf41 homolog	Bos taurus	CG041_BOVIN,LOC615685,
CUST_14236_PI425336670	1.249	3.77723e-06	0.000389775	297479073	EE793729.1	>gi|297479073|ref|XM_002690504.1| PREDICTED: Bos taurus homeobox and leucine zipper encoding (HOMEZ), mRNA	0
CUST_30631_PI425336670	1.254	4.43496e-05	0.00178812	163914409	Oar#S41350313	>gi|163914409|ref|NM_001112817.1| Ovis aries calpain 2, (m/II) large subunit (CAPN2), mRNA	0	calpain 2, (m/II) large subunit	Ovis aries	Capn2,	GO:0006508~proteolysis,		GO:0004175~endopeptidase activity,GO:0004197~cysteine-type endopeptidase activity,GO:0004198~calcium-dependent cysteine-type endopeptidase activity,GO:0005509~calcium ion binding,GO:0008233~peptidase activity,GO:0008234~cysteine-type peptidase activity,GO
CUST_14822_PI425336670	1.2585	2.37196e-05	0.00118363	194037377	DY511906.1	>gi|194037377|ref|XM_001927726.1| PREDICTED: Sus scrofa similar to zinc finger protein 385, transcript variant 2 (LOC100155556), mRNA	7e-63	similar to zinc finger protein 385	Sus scrofa	LOC100155556,ZNF385A,
CUST_26692_PI425336670	1.2625	0.00187752	0.0187816	297458956	Oar#S20553293	>gi|297458956|ref|XM_871314.4| PREDICTED: Bos taurus immunoglobin light chain VJ region (LOC404062), partial mRNA	6e-70
CUST_10408_PI425336670	1.267	0.00196329	0.0193127	164448561	EE789015.1	>gi|164448561|ref|NM_173961.3| Bos taurus suppression of tumorigenicity 7 (ST7), mRNA	0	suppression of tumorigenicity 7	Bos taurus	ST7,ST7_BOVIN,		GO:0016021~integral to membrane,GO:0031224~intrinsic to membrane,
CUST_19697_PI425336670	1.2715	0.00101592	0.0130633	297485199	CF116452.1	>gi|297485199|ref|XM_002694859.1| PREDICTED: Bos taurus family with sequence similarity 38, member A-like (LOC789183), mRNA	2e-26
CUST_13453_PI425336670	1.2755	0.000579382	0.00932347	32189337	GT880775.1	>gi|32189337|ref|NM_174143.1| Bos taurus polymeric immunoglobulin receptor (PIGR), mRNA	0	polymeric immunoglobulin receptor	Bos taurus	PIGR,PIGR_BOVIN,		GO:0005576~extracellular region,GO:0005886~plasma membrane,GO:0016021~integral to membrane,GO:0031224~intrinsic to membrane,		bta04672:Intestinal immune network for IgA production,
CUST_26394_PI425336670	1.2755	0.00606145	0.0369222	297488368	Oar#S20553709	>gi|297488368|ref|XM_002696802.1| PREDICTED: Bos taurus IgM (LOC444876), mRNA	9e-88
CUST_12534_PI425336670	1.2895	2.2865e-05	0.00116095	297271749	CF117928.1	>gi|297271749|ref|XM_001105202.2| PREDICTED: Macaca mulatta B-cell CLL/lymphoma 6, member B, transcript variant 2 (BCL6B), mRNA	0.21
CUST_24269_PI425336670	1.3065	0.000661929	0.00998974	154816203	EE785788.1	>gi|154816203|ref|NM_194465.2| Bos taurus murine retrovirus integration site 1 homolog (MRVI1), transcript variant 2, mRNA	0	murine retrovirus integration site 1 homolog	Bos taurus	IRAG,MRVI1,MRVI1_BOVIN,		GO:0005783~endoplasmic reticulum,GO:0016021~integral to membrane,GO:0016528~sarcoplasm,GO:0016529~sarcoplasmic reticulum,GO:0031224~intrinsic to membrane,GO:0048471~perinuclear region of cytoplasm,		bta04270:Vascular smooth muscle contraction,
CUST_23688_PI425336670	1.3075	4.7999e-05	0.00189251	297485122	DY522413.1	>gi|297485122|ref|XM_002694709.1| PREDICTED: Bos taurus zinc and ring finger protein 1-like (ZNRF1), mRNA	1e-148
CUST_29484_PI425336670	1.309	1.10449e-05	0.000746098	117938764	Oar#S53280697	>gi|117938764|ref|NM_001077489.1| Homo sapiens GNAS complex locus (GNAS), transcript variant 7, mRNA	0	GNAS complex locus	Homo sapiens	AHO,C20orf45,Gnas,GNAS1,gpsA,gsa,gsp,MGC33735,NESP,PHP1A,PHP1B,POH,	GO:0001501~skeletal system development,GO:0001503~ossification,GO:0001958~endochondral ossification,GO:0002761~regulation of myeloid leukocyte differentiation,GO:0002763~positive regulation of myeloid leukocyte differentiation,GO:0006091~generation of pre	GO:0000139~Golgi membrane,GO:0000267~cell fraction,GO:0001726~ruffle,GO:0005576~extracellular region,GO:0005624~membrane fraction,GO:0005626~insoluble fraction,GO:0005794~Golgi apparatus,GO:0005802~trans-Golgi network,GO:0005834~heterotrimeric G-protein c	GO:0000166~nucleotide binding,GO:0003924~GTPase activity,GO:0005525~GTP binding,GO:0017076~purine nucleotide binding,GO:0019001~guanyl nucleotide binding,GO:0031628~opioid receptor binding,GO:0031852~mu-type opioid receptor binding,GO:0032553~ribonucleoti	hsa04020:Calcium signaling pathway,hsa04270:Vascular smooth muscle contraction,hsa04540:Gap junction,hsa04730:Long-term depression,hsa04742:Taste transduction,hsa04912:GnRH signaling pathway,hsa04916:Melanogenesis,hsa05110:Vibrio cholerae infection,hsa054	P00019:Endothelin signaling pathway,P00026:Heterotrimeric G-protein signaling pathway-Gi alpha and Gs alpha mediated pathway,P04376:5HT4 type receptor mediated signaling pathway,P04377:Beta1 adrenergic receptor signaling pathway,P04378:Beta2 adrenergic re
CUST_3025_PI425336670	1.3125	0.000899181	0.0121463	114673239	EE866180.1	>gi|114673239|ref|XM_001135217.1| PREDICTED: Pan troglodytes RAB27B, member RAS oncogene family, transcript variant 3 (RAB27B), mRNA	3e-05	RAB27B, member RAS oncogene family	Pan troglodytes	RAB27B,
CUST_12800_PI425336670	1.316	2.76118e-05	0.00129329	296192905	EE807248.1	>gi|296192905|ref|XR_087087.1| PREDICTED: Callithrix jacchus hypothetical LOC100405797 (LOC100405797), miscRNA	7e-08
CUST_29952_PI425336670	1.324	0.00909741	0.0467194	297460036	Oar#S31558599	>gi|297460036|ref|XM_594786.5| PREDICTED: Bos taurus RIKEN cDNA 1110067D22-like (LOC516629), mRNA	0
CUST_172_PI425336670	1.3245	0.000139716	0.00387044	297276231	EE871906.1	>gi|297276231|ref|XM_002801089.1| PREDICTED: Macaca mulatta protein Hook homolog 2-like (HOOK2), mRNA	0.013
CUST_16067_PI425336670	1.3435	2.42532e-05	0.00118627	114052692	DY520275.1	>gi|114052692|ref|NM_001046303.1| Bos taurus RELT-like 2 (RELL2), mRNA	1e-22	RELT-like 2	Bos taurus	MGC137535,RELL2,RELL2_BOVIN,	GO:0010810~regulation of cell-substrate adhesion,GO:0010811~positive regulation of cell-substrate adhesion,GO:0030155~regulation of cell adhesion,GO:0045785~positive regulation of cell adhesion,	GO:0005576~extracellular region,GO:0005578~proteinaceous extracellular matrix,GO:0005604~basement membrane,GO:0005886~plasma membrane,GO:0016021~integral to membrane,GO:0031012~extracellular matrix,GO:0031224~intrinsic to membrane,GO:0044420~extracellular	GO:0005518~collagen binding,
CUST_21758_PI425336670	1.345	7.96519e-05	0.00265158	194209875	GO729025.1	>gi|194209875|ref|XM_001917078.1| PREDICTED: Equus caballus similar to Filamin-C (Gamma-filamin) (Filamin-2) (FLN-C) (Actin-binding-like protein) (ABP-L) (ABP-280-like protein) (LOC100071760), mRNA	0.95	hypothetical LOC100071760	Equus caballus	Flnc,LOC100071760,				ecb04010:MAPK signaling pathway,ecb04510:Focal adhesion,
CUST_29315_PI425336670	1.3505	0.00266885	0.0231893	62751788	Oar#S54868331	>gi|62751788|ref|NM_001015651.1| Bos taurus glutathione S-transferase alpha 4 (GSTA4), mRNA	0	glutathione S-transferase alpha 4	Bos taurus	GSTA4,GSTA4_BOVIN,MGC134107,			GO:0004364~glutathione transferase activity,GO:0016765~transferase activity, transferring alkyl or aryl (other than methyl) groups,	bta00480:Glutathione metabolism,bta00980:Metabolism of xenobiotics by cytochrome P450,bta00982:Drug metabolism,
CUST_28286_PI425336670	1.3595	0.00304789	0.0250359	297465000	Oar#S54865992	>gi|297465000|ref|XM_002703555.1| PREDICTED: Bos taurus solute carrier family 40 (iron-regulated transporter), member 1-like (LOC100335220), mRNA	0
CUST_12316_PI425336670	1.36	3.75728e-06	0.000388932	94966955	EE786252.1	>gi|94966955|ref|NM_001040582.1| Bos taurus cyclin-dependent kinase inhibitor 3 (CDKN3), mRNA	0	cyclin-dependent kinase inhibitor 3	Bos taurus	CDKN3,MGC133531,Q32PC4_BOVIN,	GO:0006793~phosphorus metabolic process,GO:0006796~phosphate metabolic process,GO:0007049~cell cycle,GO:0007050~cell cycle arrest,GO:0016311~dephosphorylation,GO:0022402~cell cycle process,	GO:0048471~perinuclear region of cytoplasm,	GO:0004721~phosphoprotein phosphatase activity,GO:0004722~protein serine/threonine phosphatase activity,GO:0004725~protein tyrosine phosphatase activity,GO:0016791~phosphatase activity,
CUST_27228_PI425336670	1.3695	0.00131499	0.0151086	164420790	Oar#S22655789	>gi|164420790|ref|NM_001113252.1| Bos taurus transforming growth factor, beta 2 (TGFB2), mRNA	0	transforming growth factor, beta 2	Bos taurus	mgf,TGFB2,TGFB2_BOVIN,	GO:0000902~cell morphogenesis,GO:0000904~cell morphogenesis involved in differentiation,GO:0001501~skeletal system development,GO:0001502~cartilage condensation,GO:0001568~blood vessel development,GO:0001776~leukocyte homeostasis,GO:0001942~hair follicle	GO:0005576~extracellular region,GO:0005615~extracellular space,GO:0030424~axon,GO:0042995~cell projection,GO:0043005~neuron projection,GO:0043025~cell soma,GO:0044421~extracellular region part,	GO:0005160~transforming growth factor beta receptor binding,GO:0008083~growth factor activity,	bta04010:MAPK signaling pathway,bta04110:Cell cycle,bta04350:TGF-beta signaling pathway,bta04672:Intestinal immune network for IgA production,bta05200:Pathways in cancer,bta05210:Colorectal cancer,bta05211:Renal cell carcinoma,bta05212:Pancreatic cancer,b	P00052:TGF-beta signaling pathway,
CUST_29397_PI425336670	1.375	0.000345451	0.00677383	115497715	Oar#S54868161	>gi|115497715|ref|NM_001075234.1| Bos taurus myosin, light chain 9, regulatory (MYL9), mRNA	0	myosin, light chain 9, regulatory	Bos taurus	MGC138944,MYL9,Q1LZF9_BOVIN,			GO:0005509~calcium ion binding,GO:0043167~ion binding,GO:0043169~cation binding,GO:0046872~metal ion binding,	bta04270:Vascular smooth muscle contraction,bta04510:Focal adhesion,bta04530:Tight junction,bta04670:Leukocyte transendothelial migration,bta04810:Regulation of actin cytoskeleton,
CUST_30540_PI425336670	1.3845	0.000112282	0.00335868	297480431	Oar#S34907790	>gi|297480431|ref|XM_002691422.1| PREDICTED: Bos taurus ubiquitin specific peptidase 34-like (USP34), mRNA	0
CUST_27017_PI425336670	1.3905	0.00141642	0.0157672	126341992	Oar#S20543369	>gi|126341992|ref|XM_001374313.1| PREDICTED: Monodelphis domestica similar to plexin A3 (LOC100022530), mRNA	0.65	similar to plexin A3	Monodelphis domestica	LOC100022530,PLXNA3,				mdo04360:Axon guidance,
CUST_25205_PI425336670	1.392	0.00176485	0.0180475	297485309	CD287350.1	>gi|297485309|ref|XM_002694894.1| PREDICTED: Bos taurus cadherin-5-like (LOC100336251), mRNA	0
CUST_21186_PI425336670	1.456	7.30617e-05	0.00249249	297264275	GO694984.1	>gi|297264275|ref|XM_001082704.2| PREDICTED: Macaca mulatta Sp5 transcription factor (SP5), mRNA	1e-42
CUST_30708_PI425336670	1.456	0.00184254	0.0185386	31341288	Oar#S20553541	>gi|31341288|ref|NM_176636.2| Bos taurus myosin light chain kinase (MYLK), mRNA	0	myosin light chain kinase	Bos taurus	MYLK,MYLK_BOVIN,	GO:0006468~protein amino acid phosphorylation,GO:0006793~phosphorus metabolic process,GO:0006796~phosphate metabolic process,GO:0016310~phosphorylation,		GO:0000166~nucleotide binding,GO:0000287~magnesium ion binding,GO:0001882~nucleoside binding,GO:0001883~purine nucleoside binding,GO:0003779~actin binding,GO:0004672~protein kinase activity,GO:0004674~protein serine/threonine kinase activity,GO:0004687~my	bta04020:Calcium signaling pathway,bta04270:Vascular smooth muscle contraction,bta04510:Focal adhesion,bta04810:Regulation of actin cytoskeleton,	P00016:Cytoskeletal regulation by Rho GTPase,P00031:Inflammation mediated by chemokine and cytokine signaling pathway,
CUST_16615_PI425336670	1.477	1.37536e-05	0.000852077	114596424	CN823356.1	>gi|114596424|ref|XM_517480.2| PREDICTED: Pan troglodytes PET112-like (PET112L), mRNA	0.08	PET112-like (yeast)	Pan troglodytes	PET112L,
CUST_16307_PI425336670	1.501	5.06737e-05	0.00195707	114666549	DY496047.1	>gi|114666549|ref|XM_001174962.1| PREDICTED: Pan troglodytes hypothetical protein LOC750699 (LOC750699), mRNA	0.58	hypothetical protein LOC750699	Pan troglodytes	LOC750699,
CUST_24349_PI425336670	1.512	3.57123e-05	0.0015395	297261401	DY514742.1	>gi|297261401|ref|XM_002798427.1| PREDICTED: Macaca mulatta dual specificity protein phosphatase 15-like (LOC706442), partial mRNA	0.76
CUST_22145_PI425336670	1.5215	1.57981e-05	0.000931551	296203983	GO738459.1	>gi|296203983|ref|XM_002749090.1| PREDICTED: Callithrix jacchus COUP transcription factor 2-like (LOC100410206), mRNA	1e-173
CUST_24747_PI425336670	1.5255	7.37395e-05	0.00251026	62752043	EE870505.1	>gi|62752043|ref|NM_001015546.1| Bos taurus gap junction protein, beta 6, 30kDa (GJB6), transcript variant 1, mRNA	1e-12	gap junction protein, beta 6, 30kDa	Bos taurus	CXB6_BOVIN,Gjb6,	GO:0007423~sensory organ development,GO:0007600~sensory perception,GO:0007605~sensory perception of sound,GO:0042471~ear morphogenesis,GO:0043583~ear development,GO:0048562~embryonic organ morphogenesis,GO:0048568~embryonic organ development,GO:0048598~em	GO:0005886~plasma membrane,GO:0005911~cell-cell junction,GO:0005921~gap junction,GO:0005922~connexon complex,GO:0016021~integral to membrane,GO:0030054~cell junction,GO:0031224~intrinsic to membrane,GO:0044459~plasma membrane part,
CUST_25507_PI425336670	1.5465	9.90015e-07	0.000187248	297492755	EE774251.1	>gi|297492755|ref|XM_002699813.1| PREDICTED: Bos taurus synaptotagmin-like protein 4-like (SYTL4), mRNA	6e-121
CUST_22170_PI425336670	1.5505	6.85149e-06	0.000556479	117935060	GO757840.1	>gi|117935060|ref|NM_174087.3| Bos taurus insulin-like growth factor 2 (somatomedin A) (IGF2), mRNA	4e-148	insulin-like growth factor 2 (somatomedin A)	Bos taurus	IGF2,IGF2_BOVIN,MGC140034,	GO:0001501~skeletal system development,GO:0001503~ossification,GO:0001649~osteoblast differentiation,GO:0005996~monosaccharide metabolic process,GO:0006006~glucose metabolic process,GO:0007088~regulation of mitosis,GO:0007346~regulation of mitotic cell cy	GO:0005576~extracellular region,	GO:0005158~insulin receptor binding,GO:0005159~insulin-like growth factor receptor binding,GO:0005179~hormone activity,GO:0008083~growth factor activity,GO:0032403~protein complex binding,		P00032:Insulin/IGF pathway-mitogen activated protein kinase kinase/MAP kinase cascade,P00033:Insulin/IGF pathway-protein kinase B signaling cascade,
CUST_15032_PI425336670	1.5525	2.42468e-05	0.00118627	139948542	EE807201.1	>gi|139948542|ref|NM_001083640.1| Bos taurus retinoid X receptor, beta (RXRB), mRNA	2e-44	retinoid X receptor, beta	Bos taurus	A6H7I6_BOVIN,Rxrb,	GO:0006350~transcription,GO:0006355~regulation of transcription, DNA-dependent,GO:0006357~regulation of transcription from RNA polymerase II promoter,GO:0007507~heart development,GO:0007517~muscle organ development,GO:0008283~cell proliferation,GO:0009891		GO:0003677~DNA binding,GO:0003700~transcription factor activity,GO:0003707~steroid hormone receptor activity,GO:0004879~ligand-dependent nuclear receptor activity,GO:0005496~steroid binding,GO:0008270~zinc ion binding,GO:0008289~lipid binding,GO:0030528~t	bta03320:PPAR signaling pathway,bta04920:Adipocytokine signaling pathway,bta05200:Pathways in cancer,bta05216:Thyroid cancer,bta05222:Small cell lung cancer,bta05223:Non-small cell lung cancer,
CUST_20338_PI425336670	1.556	0.00351311	0.0270285	296531374	EE782785.1	>gi|296531374|ref|NM_001184906.1| Homo sapiens F-box and leucine-rich repeat protein 20 (FBXL20), transcript variant 2, mRNA	8e-33
CUST_27244_PI425336670	1.6215	0.000348774	0.00681052	73992449	Oar#S20543407	>gi|73992449|ref|XM_543001.2| PREDICTED: Canis familiaris similar to elastin microfibril interfacer 3 (LOC485877), mRNA	0.17	elastin microfibril interfacer 3	Canis lupus	EMILIN3,MMRN2,
CUST_21757_PI425336670	1.664	3.81413e-05	0.00160533	194041078	GO709895.1	>gi|194041078|ref|XM_001924584.1| PREDICTED: Sus scrofa similar to Poly [ADP-ribose] polymerase 15 (PARP-15) (B-aggressive lymphoma protein 3) (LOC100155171), mRNA	0.43	similar to Poly [ADP-ribose] polymerase 15 (PARP-15) (B-aggressive lymphoma protein 3)	Sus scrofa	LOC100155171,
CUST_28553_PI425336670	1.6765	0.000335152	0.00665599	254692803	Oar#S34967559	>gi|254692803|ref|NM_001163597.1| Ovis aries Ras suppressor protein 1 (RSU1), mRNA	0
CUST_16077_PI425336670	1.683	0.000895832	0.0121086	291414514	EE795074.1	>gi|291414514|ref|XM_002723459.1| PREDICTED: Oryctolagus cuniculus iroquois homeobox 2 (LOC100351216), partial mRNA	3e-102
CUST_22430_PI425336670	1.879	8.94441e-05	0.00288713	57222564	EE823703.1	>gi|57222564|ref|NM_001009552.1| Homo sapiens protein phosphatase 2, catalytic subunit, beta isozyme (PPP2CB), mRNA	4e-06	protein phosphatase 2 (formerly 2A), catalytic subunit, beta isoform	Homo sapiens	PP2Cb,PPP2CB,	GO:0000302~response to reactive oxygen species,GO:0006470~protein amino acid dephosphorylation,GO:0006508~proteolysis,GO:0006511~ubiquitin-dependent protein catabolic process,GO:0006793~phosphorus metabolic process,GO:0006796~phosphate metabolic process,G	GO:0000159~protein phosphatase type 2A complex,GO:0000775~chromosome, centromeric region,GO:0005694~chromosome,GO:0005819~spindle,GO:0005856~cytoskeleton,GO:0008287~protein serine/threonine phosphatase complex,GO:0015630~microtubule cytoskeleton,GO:004322	GO:0004721~phosphoprotein phosphatase activity,GO:0004722~protein serine/threonine phosphatase activity,GO:0005506~iron ion binding,GO:0008022~protein C-terminus binding,GO:0016791~phosphatase activity,GO:0019904~protein domain specific binding,GO:0030145	hsa04114:Oocyte meiosis,hsa04310:Wnt signaling pathway,hsa04350:TGF-beta signaling pathway,hsa04530:Tight junction,hsa04730:Long-term depression,	P00018:EGF receptor signaling pathway,P00021:FGF signaling pathway,P00057:Wnt signaling pathway,P00059:p53 pathway,P04397:p53 pathway by glucose deprivation,P04398:p53 pathway feedback loops 2,
CUST_26702_PI425336670	1.9005	0.000430328	0.00777344	297488368	Oar#S34883954	>gi|297488368|ref|XM_002696802.1| PREDICTED: Bos taurus IgM (LOC444876), mRNA	1e-141
CUST_26226_PI425336670	1.9335	0.000525116	0.00878412	57164362	Oar#S20553963	>gi|57164362|ref|NM_001009360.1| Ovis aries ATPase, Na+/K+ transporting, alpha 1 polypeptide (ATP1A1), mRNA	0	ATPase, Na+/K+ transporting, alpha 1 polypeptide	Ovis aries	ATP1A1,	GO:0006163~purine nucleotide metabolic process,GO:0006164~purine nucleotide biosynthetic process,GO:0006754~ATP biosynthetic process,GO:0006811~ion transport,GO:0006812~cation transport,GO:0006813~potassium ion transport,GO:0006814~sodium ion transport,GO	GO:0016021~integral to membrane,GO:0016023~cytoplasmic membrane-bounded vesicle,GO:0031224~intrinsic to membrane,GO:0031410~cytoplasmic vesicle,GO:0031982~vesicle,GO:0031988~membrane-bounded vesicle,GO:0042470~melanosome,GO:0048770~pigment granule,	GO:0000166~nucleotide binding,GO:0000287~magnesium ion binding,GO:0001882~nucleoside binding,GO:0001883~purine nucleoside binding,GO:0005391~sodium:potassium-exchanging ATPase activity,GO:0005524~ATP binding,GO:0015077~monovalent inorganic cation transmem
CUST_17459_PI425336670	2.135	6.4962e-05	0.00230573	115495962	CD287471.1	>gi|115495962|ref|NM_001076184.1| Bos taurus p21 protein (Cdc42/Rac)-activated kinase 4 (PAK4), mRNA	8e-73	p21 protein (Cdc42/Rac)-activated kinase 4	Bos taurus	MGC138047,PAK4,	GO:0006468~protein amino acid phosphorylation,GO:0006793~phosphorus metabolic process,GO:0006796~phosphate metabolic process,GO:0016310~phosphorylation,		GO:0000166~nucleotide binding,GO:0001882~nucleoside binding,GO:0001883~purine nucleoside binding,GO:0004672~protein kinase activity,GO:0004674~protein serine/threonine kinase activity,GO:0005524~ATP binding,GO:0017076~purine nucleotide binding,GO:0030554~	bta04012:ErbB signaling pathway,bta04360:Axon guidance,bta04510:Focal adhesion,bta04660:T cell receptor signaling pathway,bta04810:Regulation of actin cytoskeleton,bta05211:Renal cell carcinoma,	P00005:Angiogenesis,P00007:Axon guidance mediated by semaphorins,P00016:Cytoskeletal regulation by Rho GTPase,P00031:Inflammation mediated by chemokine and cytokine signaling pathway,P00053:T cell activation,P04393:Ras Pathway,
CUST_1651_PI425336670	2.149	4.01743e-07	0.000119506	11560033	EE818298.1	>gi|11560033|ref|NM_022238.1| Rattus norvegicus ATP-binding cassette, sub-family B (MDR/TAP), member 9 (Abcb9), mRNA	0.23	ATP-binding cassette, sub-family B (MDR/TAP), member 9	Rattus norvegicus	Abcb9,Tapl,	GO:0008104~protein localization,GO:0015031~protein transport,GO:0015833~peptide transport,GO:0045184~establishment of protein localization,	GO:0000323~lytic vacuole,GO:0005764~lysosome,GO:0005773~vacuole,GO:0005783~endoplasmic reticulum,GO:0016021~integral to membrane,GO:0031224~intrinsic to membrane,GO:0043190~ATP-binding cassette (ABC) transporter complex,	GO:0000166~nucleotide binding,GO:0001882~nucleoside binding,GO:0001883~purine nucleoside binding,GO:0005524~ATP binding,GO:0015197~peptide transporter activity,GO:0015399~primary active transmembrane transporter activity,GO:0015405~P-P-bond-hydrolysis-dri	rno02010:ABC transporters,rno04142:Lysosome,
CUST_16942_PI425336670	2.275	6.27627e-06	0.000522037	194669012	EE801910.1	>gi|194669012|ref|XM_001790380.1| PREDICTED: Bos taurus SAP30-like (SAP30L), mRNA	2e-114	SAP30-like	Bos taurus	SAP30L,
CUST_27133_PI425336670	2.3505	1.75713e-06	0.000255604	297489868	Oar#S20545387	>gi|297489868|ref|XM_002707786.1| PREDICTED: Bos taurus KIAA0606 protein-like (LOC615982), mRNA	0.63
CUST_20527_PI425336670	2.4785	1.09555e-05	0.000745901	297485209	EE805398.1	>gi|297485209|ref|XM_002694765.1| PREDICTED: Bos taurus ankyrin repeat domain 11 (ANKRD11), mRNA	3e-142
CUST_10344_PI425336670	3.1315	1.37292e-06	0.000221147	297492269	EE795477.1	>gi|297492269|ref|XM_002699426.1| PREDICTED: Bos taurus SH3 and multiple ankyrin repeat domains 2, transcript variant 2 (SHANK2), mRNA	0

## Sheet: 30d vs. 0d
ID	logFC	P.Value	adj.P.Val	GENOMIC_GI_ACCESSION	TargetID	desc	e_value	Gene.Name	Species	GENE_SYMBOL	GOTERM_BP_FAT	GOTERM_CC_FAT	GOTERM_MF_FAT	KEGG_PATHWAY	PANTHER_PATHWAY
CUST_12231_PI425336670	-1.444	2.68781e-05	0.00496737	297487411	GO684492.1	>gi|297487411|ref|XM_002696171.1| PREDICTED: Bos taurus zinc activated ligand-gated ion channel-like (ZACN), mRNA	2e-74
CUST_12259_PI425336670	-1.332	0.000828222	0.0332305	297270071	GO679819.1	>gi|297270071|ref|XM_001118694.2| PREDICTED: Macaca mulatta hypothetical LOC722564 (LOC722564), mRNA	1e-151
CUST_24354_PI425336670	-1.266	2.9715e-05	0.00527941	194044226	EE868622.1	>gi|194044226|ref|XM_001925686.1| PREDICTED: Sus scrofa similar to prion-like protein doppel, transcript variant 2 (LOC100155914), mRNA	0.012	similar to prion-like protein doppel	Sus scrofa	LOC100155914,
CUST_15132_PI425336670	-1.206	1.86865e-05	0.00406611	297482912	EE867875.1	>gi|297482912|ref|XM_002693075.1| PREDICTED: Bos taurus protein tyrosine phosphatase, receptor-type, F interacting protein, binding protein 2-like (LOC100336920), mRNA	9e-06
CUST_29448_PI425336670	-1.203	1.62379e-05	0.0038575	94966995	Oar#S34952165	>gi|94966995|ref|NM_001040597.1| Bos taurus COMM domain containing 4 (COMMD4), mRNA	0	COMM domain containing 4	Bos taurus	COMD4_BOVIN,COMMD4,MGC152167,
CUST_16970_PI425336670	-1.1365	3.19881e-05	0.00547294	156120780	EE749558.1	>gi|156120780|ref|NM_001102067.1| Bos taurus GUF1 GTPase homolog (S. cerevisiae) (GUF1), mRNA	0	GUF1 GTPase homolog (S. cerevisiae); similar to GUF1 GTPase homolog	Bos taurus	A6QLJ3_BOVIN,GUF1,LOC790553,MGC166108,			GO:0000166~nucleotide binding,GO:0003924~GTPase activity,GO:0005525~GTP binding,GO:0017076~purine nucleotide binding,GO:0019001~guanyl nucleotide binding,GO:0032553~ribonucleotide binding,GO:0032555~purine ribonucleotide binding,GO:0032561~guanyl ribonucl
CUST_18289_PI425336670	-1.077	1.06464e-05	0.00320559	297476155	EE834108.1	>gi|297476155|ref|XM_002688464.1| PREDICTED: Bos taurus biorientation of chromosomes in cell division 1-like (BOD1L), mRNA	0
CUST_14247_PI425336670	-1.005	0.000138551	0.0122463	296209982	GO758506.1	>gi|296209982|ref|XM_002751752.1| PREDICTED: Callithrix jacchus neuronal cell adhesion molecule, transcript variant 3 (NRCAM), mRNA	0.6
CUST_2421_PI425336670	1.0025	0.00155515	0.0470261	297476384	DY510053.1	>gi|297476384|ref|XM_002688603.1| PREDICTED: Bos taurus synapse defective 1, Rho GTPase, homolog 1 (C. elegans) (predicted)-like (SYDE1), mRNA	2e-63
CUST_22602_PI425336670	1.01	0.000163067	0.013322	194042042	EE871271.1	>gi|194042042|ref|XM_001928695.1| PREDICTED: Sus scrofa similar to transcription factor 7-like 2 (T-cell specific, HMG-box) (LOC100153922), mRNA	3e-105	transcription factor 7-like 2 (T-cell specific, HMG-box)	Sus scrofa	TCF7L2,				ssc04310:Wnt signaling pathway,ssc04520:Adherens junction,ssc04916:Melanogenesis,ssc05200:Pathways in cancer,ssc05210:Colorectal cancer,ssc05213:Endometrial cancer,ssc05215:Prostate cancer,ssc05216:Thyroid cancer,ssc05217:Basal cell carcinoma,ssc05221:Acu
CUST_10802_PI425336670	1.0105	0.000517242	0.025341	194209346	DY483423.1	>gi|194209346|ref|XM_001501649.2| PREDICTED: Equus caballus similar to Acyl-coenzyme A oxidase 3, peroxisomal (Pristanoyl-CoA oxidase) (Branched-chain acyl-CoA oxidase) (BRCACox) (LOC100056690), mRNA	0.028	similar to acyl-Coenzyme A oxidase 3, pristanoyl	Equus caballus	ACOX3,LOC100056690,				ecb00071:Fatty acid metabolism,ecb00592:alpha-Linolenic acid metabolism,ecb01040:Biosynthesis of unsaturated fatty acids,ecb03320:PPAR signaling pathway,
CUST_14406_PI425336670	1.0105	0.00112143	0.0389388	118151325	GO769636.1	>gi|118151325|ref|NM_001078128.1| Bos taurus SRY (sex determining region Y)-box 4 (SOX4), mRNA	0.063	SRY (sex determining region Y)-box 4	Bos taurus	MGC142625,sox4,			GO:0003677~DNA binding,
CUST_20278_PI425336670	1.012	0.000116143	0.0111487	73989307	DY487206.1	>gi|73989307|ref|XM_534128.2| PREDICTED: Canis familiaris short tandem repeat locus PEZ20 variant 19 (LOC476927), mRNA	8e-16	TSC22 domain family, member 1	Canis lupus	Tsc22d1,
CUST_19072_PI425336670	1.0135	1.94716e-05	0.00406832	126323311	DY476796.1	>gi|126323311|ref|XM_001376980.1| PREDICTED: Monodelphis domestica similar to EGF-like module-containing mucin-like receptor EMR3 (LOC100026387), mRNA	0.088	egf-like module containing, mucin-like, hormone receptor-like 3	Monodelphis domestica	EMR3,
CUST_1444_PI425336670	1.014	0.000115155	0.0110861	116003950	EE789072.1	>gi|116003950|ref|NM_001076866.1| Bos taurus coiled-coil domain containing 37 (CCDC37), mRNA	3e-47	coiled-coil domain containing 37	Bos taurus	CCDC37,MGC142880,Q08D97_BOVIN,
CUST_26287_PI425336670	1.0145	5.39545e-05	0.00774623	297469296	Oar#S34935292	>gi|297469296|ref|XM_001256223.3| PREDICTED: Bos taurus signal transducer and activator of transcription 5B (LOC789476), partial mRNA	0
CUST_23178_PI425336670	1.015	0.000149337	0.0127841	116003922	DY498441.1	>gi|116003922|ref|NM_001076852.1| Bos taurus solute carrier family 26, member 6 (SLC26A6), mRNA	0	solute carrier family 26, member 6	Bos taurus	MGC142357,Q08DQ8_BOVIN,SLC26A6,	GO:0006811~ion transport,GO:0006820~anion transport,GO:0006821~chloride transport,GO:0008272~sulfate transport,GO:0015698~inorganic anion transport,GO:0015701~bicarbonate transport,GO:0015711~organic anion transport,GO:0015718~monocarboxylic acid transpor	GO:0000267~cell fraction,GO:0005624~membrane fraction,GO:0005626~insoluble fraction,GO:0005886~plasma membrane,GO:0005887~integral to plasma membrane,GO:0016021~integral to membrane,GO:0031224~intrinsic to membrane,GO:0031226~intrinsic to plasma membrane,	GO:0008028~monocarboxylic acid transmembrane transporter activity,GO:0008271~secondary active sulfate transmembrane transporter activity,GO:0008509~anion transmembrane transporter activity,GO:0015103~inorganic anion transmembrane transporter activity,GO:0
CUST_22239_PI425336670	1.0155	0.00021071	0.0153595	240849252	EE800834.1	>gi|240849252|ref|NM_001161890.1| Ovis aries copine I (CPNE1), mRNA	0.52	copine I	Ovis aries	CPNE1,
CUST_29085_PI425336670	1.0155	0.000213591	0.0154332	114052594	Oar#S34966157	>gi|114052594|ref|NM_001046316.1| Bos taurus lectin, galactoside-binding, soluble, 3 binding protein (LGALS3BP), mRNA	0	lectin, galactoside-binding, soluble, 3 binding protein	Bos taurus	LG3BP_BOVIN,LGALS3BP,MGC127786,	GO:0007155~cell adhesion,GO:0022610~biological adhesion,	GO:0005576~extracellular region,GO:0005578~proteinaceous extracellular matrix,GO:0031012~extracellular matrix,GO:0044421~extracellular region part,	GO:0005044~scavenger receptor activity,
CUST_18159_PI425336670	1.0175	0.000211286	0.0153676	149643066	EE817351.1	>gi|149643066|ref|NM_001099123.1| Bos taurus plasmolipin (PLLP), mRNA	3e-58	plasma membrane proteolipid (plasmolipin)	Bos taurus	MGC166233,PLLP,PLLP_BOVIN,	GO:0006811~ion transport,	GO:0016021~integral to membrane,GO:0031224~intrinsic to membrane,	GO:0005216~ion channel activity,GO:0015267~channel activity,GO:0022803~passive transmembrane transporter activity,GO:0022838~substrate specific channel activity,
CUST_28598_PI425336670	1.0185	7.90608e-05	0.00939018	223636307	Oar#S31017957	>gi|223636307|ref|NM_001145233.1| Bos taurus free fatty acid receptor 3 (FFAR3), mRNA	2e-67	free fatty acid receptor 3	Bos taurus	FFAR3,Gpr41,	GO:0007166~cell surface receptor linked signal transduction,GO:0007186~G-protein coupled receptor protein signaling pathway,	GO:0016021~integral to membrane,GO:0031224~intrinsic to membrane,
CUST_297_PI425336670	1.019	0.00011241	0.0109495	156523147	EE812501.1	>gi|156523147|ref|NM_001102518.1| Bos taurus sterile alpha and TIR motif containing 1 (SARM1), mRNA	4e-89	sterile alpha and TIR motif containing 1	Bos taurus	A6QPG0_BOVIN,MGC148473,SARM1,	GO:0009743~response to carbohydrate stimulus,GO:0009746~response to hexose stimulus,GO:0009749~response to glucose stimulus,GO:0010033~response to organic substance,GO:0010941~regulation of cell death,GO:0034284~response to monosaccharide stimulus,GO:0042	GO:0005739~mitochondrion,GO:0005740~mitochondrial envelope,GO:0005856~cytoskeleton,GO:0005874~microtubule,GO:0015630~microtubule cytoskeleton,GO:0019898~extrinsic to membrane,GO:0031090~organelle membrane,GO:0031312~extrinsic to organelle membrane,GO:0031
CUST_15269_PI425336670	1.02	0.00114927	0.0396594	149642968	DY484061.1	>gi|149642968|ref|NM_001098992.1| Bos taurus tubby like protein 3 (TULP3), mRNA	0	tubby like protein 3	Bos taurus	A5PJN9_BOVIN,MGC137977,TULP3,
CUST_17308_PI425336670	1.0215	8.46644e-05	0.00967	297275956	FE032761.1	>gi|297275956|ref|XM_001095927.2| PREDICTED: Macaca mulatta Rho/Rac guanine nucleotide exchange factor (GEF) 18 (ARHGEF18), mRNA	0.39
CUST_25770_PI425336670	1.0235	0.000250015	0.0168265	194226339	EE872381.1	>gi|194226339|ref|XR_035837.2| PREDICTED: Equus caballus misc_RNA (LOC100055712), miscRNA	2e-21	hypothetical LOC100055712	Equus caballus	LOC100055712,
CUST_14988_PI425336670	1.0355	1.79087e-05	0.00402289	156718145	GO759284.1	>gi|156718145|ref|NM_001103108.1| Bos taurus ribonucleoprotein, PTB-binding 1 (RAVER1), mRNA	0	ribonucleoprotein, PTB-binding 1	Bos taurus	A4FUZ2_BOVIN,MGC139960,RAVER1,			GO:0000166~nucleotide binding,
CUST_280_PI425336670	1.039	0.000111273	0.0109453	297487434	GO760398.1	>gi|297487434|ref|XM_002696180.1| PREDICTED: Bos taurus CASK interacting protein 2 (CASKIN2), mRNA	0
CUST_28118_PI425336670	1.0535	0.000150215	0.0127841	297490011	Oar#S31562563	>gi|297490011|ref|XM_002697937.1| PREDICTED: Bos taurus tumor necrosis factor receptor superfamily, member 12A-like (TNFRSF12A), mRNA	0
CUST_16782_PI425336670	1.054	1.34652e-05	0.00350107	58865867	EE763802.1	>gi|58865867|ref|NM_001012148.1| Rattus norvegicus ankyrin repeat domain 13a (Ankrd13a), mRNA	0.46	similar to ankyrin repeat domain 13; ankyrin repeat domain 13a	Rattus norvegicus	ANKRD13,ANKRD13A,LOC364085,
CUST_21509_PI425336670	1.0575	1.46686e-05	0.00365511	240849240	EE835643.1	>gi|240849240|ref|NM_001161887.1| Ovis aries aspartyl-tRNA synthetase (DARS), mRNA	0.16	aspartyl-tRNA synthetase	Ovis aries	Dars,	GO:0006399~tRNA metabolic process,GO:0006412~translation,GO:0006418~tRNA aminoacylation for protein translation,GO:0006422~aspartyl-tRNA aminoacylation,GO:0034660~ncRNA metabolic process,GO:0043038~amino acid activation,GO:0043039~tRNA aminoacylation,		GO:0000166~nucleotide binding,GO:0001882~nucleoside binding,GO:0001883~purine nucleoside binding,GO:0004812~aminoacyl-tRNA ligase activity,GO:0004815~aspartate-tRNA ligase activity,GO:0005524~ATP binding,GO:0016875~ligase activity, forming carbon-oxygen b
CUST_15164_PI425336670	1.0605	3.54781e-05	0.00582414	219804971	EE765432.1	>gi|219804971|ref|NM_001143873.1| Bos taurus MAM domain containing 4 (MAMDC4), mRNA	0	MAM domain containing 4	Bos taurus	MAMDC4,
CUST_16403_PI425336670	1.062	0.00115952	0.0399253	297299370	EE869467.1	>gi|297299370|ref|XM_001108353.2| PREDICTED: Macaca mulatta protein-L-isoaspartate (D-aspartate) O-methyltransferase domain containing 1, transcript variant 1 (PCMTD1), mRNA	0.33
CUST_10829_PI425336670	1.0635	0.000497394	0.0249991	84000286	EE845804.1	>gi|84000286|ref|NM_001038155.1| Bos taurus tensin 4 (TNS4), mRNA	0	tensin 4	Bos taurus	MGC126986,TENS4_BOVIN,TNS4,	GO:0006915~apoptosis,GO:0008104~protein localization,GO:0008219~cell death,GO:0012501~programmed cell death,GO:0016265~death,	GO:0005856~cytoskeleton,GO:0005886~plasma membrane,GO:0005912~adherens junction,GO:0005924~cell-substrate adherens junction,GO:0005925~focal adhesion,GO:0016323~basolateral plasma membrane,GO:0030054~cell junction,GO:0030055~cell-substrate junction,GO:004	GO:0003779~actin binding,GO:0008092~cytoskeletal protein binding,
CUST_22170_PI425336670	1.0655	7.47685e-05	0.00921243	117935060	GO757840.1	>gi|117935060|ref|NM_174087.3| Bos taurus insulin-like growth factor 2 (somatomedin A) (IGF2), mRNA	4e-148	insulin-like growth factor 2 (somatomedin A)	Bos taurus	IGF2,IGF2_BOVIN,MGC140034,	GO:0001501~skeletal system development,GO:0001503~ossification,GO:0001649~osteoblast differentiation,GO:0005996~monosaccharide metabolic process,GO:0006006~glucose metabolic process,GO:0007088~regulation of mitosis,GO:0007346~regulation of mitotic cell cy	GO:0005576~extracellular region,	GO:0005158~insulin receptor binding,GO:0005159~insulin-like growth factor receptor binding,GO:0005179~hormone activity,GO:0008083~growth factor activity,GO:0032403~protein complex binding,		P00032:Insulin/IGF pathway-mitogen activated protein kinase kinase/MAP kinase cascade,P00033:Insulin/IGF pathway-protein kinase B signaling cascade,
CUST_24579_PI425336670	1.0685	0.000746922	0.0317502	297291019	GO703544.1	>gi|297291019|ref|XM_001106196.2| PREDICTED: Macaca mulatta transcription factor AP-2 beta (activating enhancer binding protein 2 beta), transcript variant 4 (TFAP2B), mRNA	4e-35
CUST_27844_PI425336670	1.073	6.15475e-05	0.00839819	95006986	Oar#S31562641	>gi|95006986|ref|NM_001040555.1| Bos taurus interleukin-1 receptor-associated kinase 1 (IRAK1), mRNA	0	interleukin-1 receptor-associated kinase 1	Bos taurus	IRAK1,IRAK1_BOVIN,	GO:0001959~regulation of cytokine-mediated signaling pathway,GO:0002218~activation of innate immune response,GO:0002221~pattern recognition receptor signaling pathway,GO:0002224~toll-like receptor signaling pathway,GO:0002237~response to molecule of bacte		GO:0000166~nucleotide binding,GO:0000287~magnesium ion binding,GO:0001882~nucleoside binding,GO:0001883~purine nucleoside binding,GO:0004672~protein kinase activity,GO:0004674~protein serine/threonine kinase activity,GO:0005149~interleukin-1 receptor bind	bta04210:Apoptosis,bta04620:Toll-like receptor signaling pathway,bta04722:Neurotrophin signaling pathway,	P00054:Toll receptor signaling pathway,
CUST_22295_PI425336670	1.079	0.000240554	0.0165612	47564063	DY516631.1	>gi|47564063|ref|NM_001001156.1| Bos taurus ADAM metallopeptidase domain 12 (ADAM12), mRNA	0	ADAM metallopeptidase domain 12	Bos taurus	ADAM12,Q75PQ9_BOVIN,	GO:0006508~proteolysis,	GO:0005576~extracellular region,	GO:0004175~endopeptidase activity,GO:0004222~metalloendopeptidase activity,GO:0008233~peptidase activity,GO:0008237~metallopeptidase activity,GO:0008270~zinc ion binding,GO:0043167~ion binding,GO:0043169~cation binding,GO:0046872~metal ion binding,GO:0046
CUST_30312_PI425336670	1.08	0.000390926	0.021659	114691914	Oar#S54869640	>gi|114691914|ref|XM_001153809.1| PREDICTED: Pan troglodytes similar to Gag-Pol polyprotein (LOC746443), mRNA	3e-06	similar to Gag-Pol polyprotein	Pan troglodytes	LOC746443,
CUST_25932_PI425336670	1.0815	7.30095e-05	0.00911877	297490013	Oar#S34973226	>gi|297490013|ref|XM_002697938.1| PREDICTED: Bos taurus CCDC64B protein-like (CCDC64B), mRNA	9e-160
CUST_18101_PI425336670	1.089	0.000171914	0.0138458	297483849	DY482456.1	>gi|297483849|ref|XM_002693904.1| PREDICTED: Bos taurus protein phosphatase 1, regulatory (inhibitor) subunit 15B-like (PPP1R15B), mRNA	2e-157
CUST_2858_PI425336670	1.09	0.000974792	0.0357254	156121086	DY502157.1	>gi|156121086|ref|NM_001102220.1| Bos taurus alkB, alkylation repair homolog 1 (E. coli) (ALKBH1), mRNA	0.009	alkB, alkylation repair homolog 1 (E. coli)	Bos taurus	A7E351_BOVIN,ALKBH1,MGC165976,
CUST_14656_PI425336670	1.096	1.41615e-05	0.00362502	61889062	EE829249.1	>gi|61889062|ref|NM_176640.2| Bos taurus solute carrier family 35 (UDP-galactose transporter), member A2 (SLC35A2), mRNA	0	solute carrier family 35 (UDP-galactose transporter), member A2	Bos taurus	MGC134328,S35A2_BOVIN,SLC35A2,ugt,	GO:0008643~carbohydrate transport,GO:0015780~nucleotide-sugar transport,	GO:0000139~Golgi membrane,GO:0005794~Golgi apparatus,GO:0012505~endomembrane system,GO:0016021~integral to membrane,GO:0031090~organelle membrane,GO:0031224~intrinsic to membrane,GO:0044431~Golgi apparatus part,	GO:0005338~nucleotide-sugar transmembrane transporter activity,GO:0005351~sugar:hydrogen symporter activity,GO:0005402~cation:sugar symporter activity,GO:0005459~UDP-galactose transmembrane transporter activity,GO:0015165~pyrimidine nucleotide sugar trans
CUST_18555_PI425336670	1.0975	7.53262e-05	0.00923769	297486873	EE784850.1	>gi|297486873|ref|XM_002695822.1| PREDICTED: Bos taurus epsin 2 (EPN2), mRNA	6e-172
CUST_21760_PI425336670	1.1015	9.15783e-05	0.00998022	126329793	DY488741.1	>gi|126329793|ref|XM_001374914.1| PREDICTED: Monodelphis domestica hypothetical protein LOC100023394 (LOC100023394), mRNA	0.038	hypothetical protein LOC100023394	Monodelphis domestica	LOC100023394,
CUST_16607_PI425336670	1.1045	1.11227e-05	0.00320559	149478571	CX765845.1	>gi|149478571|ref|XM_001515651.1| PREDICTED: Ornithorhynchus anatinus similar to regenerating islet-derived family, member 4, (LOC100085350), mRNA	9e-17	similar to NME1-NME2 protein	Ornithorhynchus anatinus	LOC100085350,				oaa00230:Purine metabolism,oaa00240:Pyrimidine metabolism,
CUST_11581_PI425336670	1.105	2.91018e-05	0.0052408	154152078	EE773818.1	>gi|154152078|ref|NM_001100349.1| Bos taurus adenosine monophosphate deaminase 1 (AMPD1), mRNA	3e-55	adenosine monophosphate deaminase 1 (isoform M)	Bos taurus	A6QPA7_BOVIN,ampD1,	GO:0006144~purine base metabolic process,GO:0006163~purine nucleotide metabolic process,GO:0006164~purine nucleotide biosynthetic process,GO:0009112~nucleobase metabolic process,GO:0009123~nucleoside monophosphate metabolic process,GO:0009124~nucleoside m		GO:0003876~AMP deaminase activity,GO:0016814~hydrolase activity, acting on carbon-nitrogen (but not peptide) bonds, in cyclic amidines,GO:0019239~deaminase activity,	bta00230:Purine metabolism,
CUST_1600_PI425336670	1.106	0.00120836	0.0407154	293348152	GO749212.1	>gi|293348152|ref|XR_085854.1| PREDICTED: Rattus norvegicus similar to mKIAA1011 protein (LOC366669), miscRNA	0.063
CUST_2793_PI425336670	1.106	1.45454e-05	0.00365511	148223879	EE871205.1	>gi|148223879|ref|NM_001097992.1| Bos taurus penta-EF-hand domain containing 1 (PEF1), mRNA	5e-167	penta-EF-hand domain containing 1	Bos taurus	A5D7S6_BOVIN,pef1,			GO:0005509~calcium ion binding,GO:0043167~ion binding,GO:0043169~cation binding,GO:0046872~metal ion binding,
CUST_21382_PI425336670	1.107	1.31302e-05	0.00344106	194226442	GT880202.1	>gi|194226442|ref|XM_001915625.1| PREDICTED: Equus caballus G protein-coupled receptor 124 (GPR124), mRNA	1e-100	G protein-coupled receptor 124	Equus caballus	GPR124,
CUST_14506_PI425336670	1.1075	0.000481141	0.0244427	118150959	GT643435.1	>gi|118150959|ref|NM_001077930.1| Bos taurus ERBB receptor feedback inhibitor 1 (ERRFI1), mRNA	0	ERBB receptor feedback inhibitor 1	Bos taurus	A0JN98_BOVIN,ERRFI1,MGC142664,
CUST_18033_PI425336670	1.1075	4.9972e-05	0.00739967	297488082	EE815420.1	>gi|297488082|ref|XM_002696632.1| PREDICTED: Bos taurus ribonuclease P 25kDa subunit-like (RPP25), mRNA	0
CUST_29186_PI425336670	1.1125	1.22915e-05	0.00332687	115496923	Oar#S31558826	>gi|115496923|ref|NM_001075304.1| Bos taurus major facilitator superfamily domain containing 10 (MFSD10), mRNA	0	major facilitator superfamily domain containing 10	Bos taurus	MFS10_BOVIN,MFSD10,MGC139677,Tetran,	GO:0006915~apoptosis,GO:0008219~cell death,GO:0012501~programmed cell death,GO:0016265~death,GO:0055085~transmembrane transport,	GO:0016021~integral to membrane,GO:0031224~intrinsic to membrane,
CUST_21914_PI425336670	1.1145	7.72873e-05	0.00931881	194225603	CN121076.1	>gi|194225603|ref|XM_001493275.2| PREDICTED: Equus caballus similar to zinc finger protein 462 (LOC100054093), mRNA	0.25	similar to zinc finger protein 462	Equus caballus	LOC100054093,ZNF462,
CUST_12813_PI425336670	1.12	5.48977e-05	0.00783174	296200231	FE031161.1	>gi|296200231|ref|XM_002747461.1| PREDICTED: Callithrix jacchus kinesin family member 16B (KIF16B), mRNA	0.14
CUST_24538_PI425336670	1.1205	3.68783e-05	0.00594029	117422430	GO780376.1	>gi|117422430|ref|NM_145888.2| Homo sapiens kallikrein-related peptidase 10 (KLK10), transcript variant 2, mRNA	4e-20	kallikrein-related peptidase 10	Homo sapiens	KLK10,NES1,PRSSL1,	GO:0006508~proteolysis,GO:0007049~cell cycle,	GO:0005576~extracellular region,	GO:0004175~endopeptidase activity,GO:0004252~serine-type endopeptidase activity,GO:0008233~peptidase activity,GO:0008236~serine-type peptidase activity,GO:0017171~serine hydrolase activity,GO:0070011~peptidase activity, acting on L-amino acid peptides,
CUST_13000_PI425336670	1.1235	2.31449e-05	0.00446939	156718119	EE818929.1	>gi|156718119|ref|NM_001103095.1| Bos taurus fat storage-inducing transmembrane protein 2 (FITM2), mRNA	0	fat storage-inducing transmembrane protein 2	Bos taurus	FIT2,FITM2,FITM2_BOVIN,MGC155065,		GO:0005783~endoplasmic reticulum,GO:0016021~integral to membrane,GO:0031224~intrinsic to membrane,
CUST_20653_PI425336670	1.133	8.28335e-05	0.00956379	291414172	GT873905.1	>gi|291414172|ref|XM_002723291.1| PREDICTED: Oryctolagus cuniculus vomeronasal 1 receptor 4-like (LOC100351969), mRNA	0.099
CUST_16683_PI425336670	1.135	0.00017418	0.0139942	297489964	CD288597.1	>gi|297489964|ref|XM_002697859.1| PREDICTED: Bos taurus hypothetical protein LOC100336591 (LOC100336591), mRNA	1e-136
CUST_16248_PI425336670	1.1365	0.000395149	0.0217834	189217922	EE753045.1	>gi|189217922|ref|NM_001127899.1| Homo sapiens chloride channel 5 (CLCN5), transcript variant 1, mRNA	6e-75	chloride channel 5	Homo sapiens	CLC5,CLCK2,CLCN5,DENTS,hCIC-K2,hClC-K2,NPHL1,NPHL2,XLRH,XRN,	GO:0006811~ion transport,GO:0006820~anion transport,GO:0006821~chloride transport,GO:0006897~endocytosis,GO:0007588~excretion,GO:0010324~membrane invagination,GO:0015698~inorganic anion transport,GO:0016044~membrane organization,GO:0016192~vesicle-mediate	GO:0005768~endosome,GO:0005794~Golgi apparatus,GO:0005886~plasma membrane,GO:0005887~integral to plasma membrane,GO:0016021~integral to membrane,GO:0031224~intrinsic to membrane,GO:0031226~intrinsic to plasma membrane,GO:0044459~plasma membrane part,GO:00	GO:0000166~nucleotide binding,GO:0001882~nucleoside binding,GO:0001883~purine nucleoside binding,GO:0005216~ion channel activity,GO:0005244~voltage-gated ion channel activity,GO:0005247~voltage-gated chloride channel activity,GO:0005253~anion channel acti
CUST_10344_PI425336670	1.1375	0.000784531	0.0324604	297492269	EE795477.1	>gi|297492269|ref|XM_002699426.1| PREDICTED: Bos taurus SH3 and multiple ankyrin repeat domains 2, transcript variant 2 (SHANK2), mRNA	0
CUST_2557_PI425336670	1.1375	0.00126953	0.0416971	73994097	EE808493.1	>gi|73994097|ref|XM_534590.2| PREDICTED: Canis familiaris collagen type IV alpha 3 chain (COL4A3), mRNA	0.12	collagen, type IV, alpha 3 (Goodpasture antigen)	Canis lupus	COL4A3,Q597Q0_CANFA,
CUST_19159_PI425336670	1.1395	2.23998e-05	0.00442913	297487863	DY495913.1	>gi|297487863|ref|XM_002696471.1| PREDICTED: Bos taurus MAGE-like 2 (MAGEL2), mRNA	0
CUST_10834_PI425336670	1.1405	0.000503344	0.0250332	73957530	CF118723.1	>gi|73957530|ref|XM_536821.2| PREDICTED: Canis familiaris similar to core-binding factor, beta subunit isoform 1 (LOC479690), mRNA	0.35	core-binding factor, beta subunit	Canis lupus	CBFB,
CUST_27899_PI425336670	1.1415	0.000134428	0.0120952	149642918	Oar#S31559825	>gi|149642918|ref|NM_001098910.1| Bos taurus embryonal Fyn-associated substrate (EFS), mRNA	0	embryonal Fyn-associated substrate	Bos taurus	A6H7H9_BOVIN,EFS,MGC155188,			GO:0017124~SH3 domain binding,GO:0019904~protein domain specific binding,
CUST_27068_PI425336670	1.1425	0.000236505	0.0164414	114653936	Oar#S20544358	>gi|114653936|ref|XM_510064.2| PREDICTED: Pan troglodytes latent transforming growth factor beta binding protein 2 (LTBP2), mRNA	0.64	latent transforming growth factor beta binding protein 2	Pan troglodytes	LTBP2,LTBP3,
CUST_11968_PI425336670	1.143	0.000879048	0.0342963	297282786	DY500165.1	>gi|297282786|ref|XM_001092729.2| PREDICTED: Macaca mulatta syndecan 3 (SDC3), mRNA	2e-22
CUST_27938_PI425336670	1.1525	8.86634e-05	0.00980835	297466919	Oar#S31561415	>gi|297466919|ref|XM_002704724.1| PREDICTED: Bos taurus microtubule-associated protein 1S-like (LOC100336345), mRNA	0
CUST_11536_PI425336670	1.16	2.22459e-05	0.00442519	297270762	CF117911.1	>gi|297270762|ref|XM_002800082.1| PREDICTED: Macaca mulatta nuclear transcription factor, X-box binding 1 (NFX1), mRNA	0.42
CUST_19934_PI425336670	1.161	0.000363201	0.0207496	297485319	EE843741.1	>gi|297485319|ref|XM_002694897.1| PREDICTED: Bos taurus coiled-coil domain containing 79 (CCDC79), mRNA	6e-124
CUST_12723_PI425336670	1.1625	0.00102046	0.0365732	94381393	CF118322.1	>gi|94381393|ref|XM_919084.1| PREDICTED: Mus musculus RIKEN cDNA 9330101J02 gene (9330101J02Rik), mRNA	0.005	RIKEN cDNA 9330101J02 gene	Mus musculus	9330101J02Rik,
CUST_25820_PI425336670	1.172	0.000160617	0.0132926	297474759	EE766549.1	>gi|297474759|ref|XR_083678.1| PREDICTED: Bos taurus Prolow-density lipoprotein receptor-related protein 1-like (LOC533894), miscRNA	0
CUST_22865_PI425336670	1.1725	0.000153383	0.0129536	297478045	DY508794.1	>gi|297478045|ref|XM_002689766.1| PREDICTED: Bos taurus nudix (nucleoside diphosphate linked moiety X)-type motif 18-like (NUDT18), mRNA	1e-87
CUST_25253_PI425336670	1.177	0.000882325	0.0343269	139949209	CD287298.1	>gi|139949209|ref|NM_001083772.1| Bos taurus glutathione S-transferase mu 1 (GSTM1), mRNA	0.02	glutathione S-transferase mu 1	Bos taurus	A4IFG0_BOVIN,GSTM1,MGC142892,			GO:0004364~glutathione transferase activity,GO:0016765~transferase activity, transferring alkyl or aryl (other than methyl) groups,	bta00480:Glutathione metabolism,bta00980:Metabolism of xenobiotics by cytochrome P450,bta00982:Drug metabolism,
CUST_19034_PI425336670	1.179	8.15858e-05	0.00948106	297481166	EE800921.1	>gi|297481166|ref|XM_002691868.1| PREDICTED: Bos taurus poly (ADP-ribose) polymerase family, member 4 (PARP4), mRNA	0
CUST_26306_PI425336670	1.1805	0.000429173	0.0231943	57164236	Oar#S20553831	>gi|57164236|ref|NM_001009436.1| Ovis aries insulin-like growth factor binding protein 2, 36kDa (IGFBP2), mRNA	0	insulin-like growth factor-binding protein-2	Ovis aries	Igfbp-2,IGFBP2,	GO:0001558~regulation of cell growth,GO:0040008~regulation of growth,GO:0043567~regulation of insulin-like growth factor receptor signaling pathway,	GO:0005576~extracellular region,	GO:0005520~insulin-like growth factor binding,GO:0019838~growth factor binding,GO:0031994~insulin-like growth factor I binding,GO:0031995~insulin-like growth factor II binding,
CUST_17197_PI425336670	1.1815	0.00035612	0.0205062	297479583	CU653427.1	>gi|297479583|ref|XM_002690884.1| PREDICTED: Bos taurus kelch domain containing 1 (KLHDC1), mRNA	0
CUST_1979_PI425336670	1.182	2.01024e-05	0.00409077	83035036	EE856721.1	>gi|83035036|ref|NM_001037585.1| Bos taurus EF-hand calcium binding domain 1 (EFCAB1), mRNA	3e-169	EF-hand calcium binding domain 1	Bos taurus	EFCAB1,EFCB1_BOVIN,MGC134277,			GO:0005509~calcium ion binding,GO:0043167~ion binding,GO:0043169~cation binding,GO:0046872~metal ion binding,
CUST_10033_PI425336670	1.185	7.18388e-05	0.00911877	194214938	DY480093.1	>gi|194214938|ref|XM_001488091.2| PREDICTED: Equus caballus similar to ubiquitin-conjugating enzyme E2 (LOC100051373), mRNA	3e-69	similar to ubiquitin-conjugating enzyme E2	Equus caballus	LOC100051373,
CUST_13610_PI425336670	1.1855	1.58316e-05	0.00378822	158341677	DY520965.1	>gi|158341677|ref|NM_001109984.1| Bos taurus ceroid-lipofuscinosis, neuronal 6, late infantile, variant (CLN6), mRNA	2e-63	ceroid-lipofuscinosis, neuronal 6, late infantile, variant	Bos taurus	Cln6,
CUST_13362_PI425336670	1.188	1.7221e-05	0.00397542	126311521	EE810162.1	>gi|126311521|ref|XM_001381886.1| PREDICTED: Monodelphis domestica similar to syntaxin 4 binding protein UNC-18c (LOC100033027), mRNA	0.095	similar to syntaxin 4 binding protein UNC-18c	Monodelphis domestica	LOC100033027,
CUST_10375_PI425336670	1.189	0.000281476	0.0178912	297489008	DY500057.1	>gi|297489008|ref|XM_002697250.1| PREDICTED: Bos taurus PTK7 protein tyrosine kinase 7 (PTK7), mRNA	0
CUST_20527_PI425336670	1.1985	0.000943947	0.0353723	297485209	EE805398.1	>gi|297485209|ref|XM_002694765.1| PREDICTED: Bos taurus ankyrin repeat domain 11 (ANKRD11), mRNA	3e-142
CUST_19927_PI425336670	1.1995	0.00101045	0.0363601	149642750	DY516666.1	>gi|149642750|ref|NM_001098954.1| Bos taurus coiled-coil and C2 domain containing 1A (CC2D1A), mRNA	2e-174	coiled-coil and C2 domain containing 1A	Bos taurus	A5PKI6_BOVIN,Cc2d1a,MGC151642,
CUST_24873_PI425336670	1.203	0.000498387	0.025011	259013212	GO683667.1	>gi|259013212|ref|NM_033225.5| Homo sapiens CUB and Sushi multiple domains 1 (CSMD1), mRNA	5e-24	CUB and Sushi multiple domains 1	Homo sapiens	CSMD1,KIAA1890,		GO:0016021~integral to membrane,GO:0031224~intrinsic to membrane,
CUST_27151_PI425336670	1.2045	0.00080833	0.0328718	223633899	Oar#S34909523	>gi|223633899|ref|NM_001145183.1| Ovis aries myosin light chain, phosphorylatable, fast skeletal muscle (MYLPF), mRNA	0	myosin light chain, phosphorylatable, fast skeletal muscle	Ovis aries	Mylpf,			GO:0005509~calcium ion binding,GO:0043167~ion binding,GO:0043169~cation binding,GO:0046872~metal ion binding,
CUST_11859_PI425336670	1.208	3.31171e-05	0.0056054	297476265	DY487032.1	>gi|297476265|ref|XM_002688528.1| PREDICTED: Bos taurus CREB regulated transcription coactivator 1, transcript variant 2 (CRTC1), mRNA	0
CUST_27350_PI425336670	1.2095	2.68862e-05	0.00496737	126324683	Oar#S20544253	>gi|126324683|ref|XM_001363263.1| PREDICTED: Monodelphis domestica similar to rho/rac-interacting citron kinase, transcript variant 3 (LOC100014244), mRNA	0.64	similar to rho/rac-interacting citron kinase	Monodelphis domestica	LOC100014244,
CUST_12159_PI425336670	1.2125	0.000210318	0.0153595	297458461	DY516179.1	>gi|297458461|ref|XM_002684153.1| PREDICTED: Bos taurus integrin, alpha 7 (ITGA7), mRNA	5e-157
CUST_26570_PI425336670	1.214	6.69292e-06	0.00246148	297491030	Oar#S20553471	>gi|297491030|ref|XM_002698546.1| PREDICTED: Bos taurus fibroblast growth factor receptor 2 (FGFR2), mRNA	2e-146
CUST_15704_PI425336670	1.2175	8.36632e-06	0.00281902	297477865	FE024284.1	>gi|297477865|ref|XM_002689639.1| PREDICTED: Bos taurus zonadhesin-like (MAMDC2), mRNA	0
CUST_25682_PI425336670	1.2175	7.94242e-06	0.00281902	293355931	EE766604.1	>gi|293355931|ref|XR_086125.1| PREDICTED: Rattus norvegicus coiled-coil domain containing 155 (Ccdc155), miscRNA	0.034
CUST_1454_PI425336670	1.219	7.99274e-05	0.00942601	115496577	GO678542.1	>gi|115496577|ref|NM_001075710.1| Bos taurus follistatin-like 3 (secreted glycoprotein) (FSTL3), mRNA	7e-90	follistatin-like 3 (secreted glycoprotein)	Bos taurus	FSTL3,FSTL3_BOVIN,MGC139086,	GO:0009968~negative regulation of signal transduction,GO:0010648~negative regulation of cell communication,GO:0030510~regulation of BMP signaling pathway,GO:0030514~negative regulation of BMP signaling pathway,	GO:0005576~extracellular region,GO:0005615~extracellular space,GO:0044421~extracellular region part,	GO:0032403~protein complex binding,GO:0048185~activin binding,
CUST_19996_PI425336670	1.221	1.73363e-05	0.00397542	31377492	CN822584.1	>gi|31377492|ref|NM_013192.2| Rattus norvegicus potassium inwardly-rectifying channel, subfamily J, member 6 (Kcnj6), mRNA	5e-10	potassium inwardly-rectifying channel, subfamily J, member 6	Rattus norvegicus	IRK6_RAT,KCNJ6,	GO:0006811~ion transport,GO:0006812~cation transport,GO:0006813~potassium ion transport,GO:0010817~regulation of hormone levels,GO:0015672~monovalent inorganic cation transport,GO:0030001~metal ion transport,GO:0042403~thyroid hormone metabolic process,GO	GO:0005794~Golgi apparatus,GO:0005886~plasma membrane,GO:0016021~integral to membrane,GO:0031224~intrinsic to membrane,	GO:0005216~ion channel activity,GO:0005242~inward rectifier potassium channel activity,GO:0005244~voltage-gated ion channel activity,GO:0005249~voltage-gated potassium channel activity,GO:0005261~cation channel activity,GO:0005267~potassium channel activi		P00026:Heterotrimeric G-protein signaling pathway-Gi alpha and Gs alpha mediated pathway,P00027:Heterotrimeric G-protein signaling pathway-Gq alpha and Go alpha mediated pathway,P00043:Muscarinic acetylcholine receptor 2 and 4 signaling pathway,
CUST_24153_PI425336670	1.2235	0.000635286	0.0287477	114616719	CU654035.1	>gi|114616719|ref|XM_001135490.1| PREDICTED: Pan troglodytes GTPase, IMAP family member 5, transcript variant 2 (GIMAP5), mRNA	0.69	GTPase, IMAP family member 5	Pan troglodytes	GIMAP5,
CUST_20843_PI425336670	1.224	7.21034e-05	0.00911877	296231791	GO784919.1	>gi|296231791|ref|XM_002761264.1| PREDICTED: Callithrix jacchus N-acetylgalactosamine-6-sulfatase-like (LOC100389028), mRNA	0.089
CUST_20574_PI425336670	1.2335	0.00037461	0.021122	297487733	EE806900.1	>gi|297487733|ref|XM_002696377.1| PREDICTED: Bos taurus RAN binding protein 3-like (RANBP3L), mRNA	2e-41
CUST_27923_PI425336670	1.234	1.19106e-05	0.00328612	297470928	Oar#S31561670	>gi|297470928|ref|XM_002684809.1| PREDICTED: Bos taurus semaphorin 6B-like (SEMA5B), mRNA	0
CUST_16671_PI425336670	1.2355	0.000770301	0.0322303	297303098	CX765825.1	>gi|297303098|ref|XR_092413.1| PREDICTED: Macaca mulatta NADH-ubiquinone oxidoreductase chain 1-like (LOC722983), partial miscRNA	0.005
CUST_15366_PI425336670	1.236	3.34413e-05	0.0056054	157821814	DY501901.1	>gi|157821814|ref|NM_001107843.1| Rattus norvegicus low density lipoprotein-related protein 1B (deleted in tumors) (Lrp1b), mRNA	0.54	low density lipoprotein-related protein 1B (deleted in tumors)	Rattus norvegicus	LRP1B,			GO:0005509~calcium ion binding,GO:0043167~ion binding,GO:0043169~cation binding,GO:0046872~metal ion binding,		P00004:Alzheimer disease-presenilin pathway,
CUST_20444_PI425336670	1.238	8.19701e-06	0.00281902	194033768	DY493043.1	>gi|194033768|ref|XM_001925184.1| PREDICTED: Sus scrofa similar to U2 small nuclear ribonucleoprotein A (U2 snRNP-A) (LOC100157370), mRNA	0.008	similar to U2 small nuclear ribonucleoprotein A (U2 snRNP-A)	Sus scrofa	LOC100157370,
CUST_21758_PI425336670	1.241	0.000130975	0.0118491	194209875	GO729025.1	>gi|194209875|ref|XM_001917078.1| PREDICTED: Equus caballus similar to Filamin-C (Gamma-filamin) (Filamin-2) (FLN-C) (Actin-binding-like protein) (ABP-L) (ABP-280-like protein) (LOC100071760), mRNA	0.95	hypothetical LOC100071760	Equus caballus	Flnc,LOC100071760,				ecb04010:MAPK signaling pathway,ecb04510:Focal adhesion,
CUST_21113_PI425336670	1.2495	0.00011399	0.0110383	297462633	GO691772.1	>gi|297462633|ref|XM_001790445.2| PREDICTED: Bos taurus hypothetical LOC100140870 (LOC100140870), mRNA	1e-67
CUST_16210_PI425336670	1.256	6.81515e-05	0.00885997	114667166	GO705723.1	>gi|114667166|ref|XR_020626.1| PREDICTED: Pan troglodytes similar to type I keratin KA22 (LOC741898), mRNA	0.3	similar to type I keratin KA22	Pan troglodytes	LOC741898,
CUST_11943_PI425336670	1.26	0.00172122	0.049423	139948940	EE827347.1	>gi|139948940|ref|NM_001083645.1| Bos taurus RAS-like, family 10, member A (RASL10A), mRNA	2e-132	RAS-like, family 10, member A	Bos taurus	A4IFG5_BOVIN,MGC142945,RASL10A,	GO:0007242~intracellular signaling cascade,GO:0007264~small GTPase mediated signal transduction,		GO:0000166~nucleotide binding,GO:0005525~GTP binding,GO:0017076~purine nucleotide binding,GO:0019001~guanyl nucleotide binding,GO:0032553~ribonucleotide binding,GO:0032555~purine ribonucleotide binding,GO:0032561~guanyl ribonucleotide binding,
CUST_21879_PI425336670	1.271	6.01648e-06	0.00235036	118151181	DY514575.1	>gi|118151181|ref|NM_001078048.1| Bos taurus cysteine-rich hydrophobic domain 2 (CHIC2), mRNA	2e-113	cysteine-rich hydrophobic domain 2	Bos taurus	CHIC2,
CUST_27334_PI425336670	1.2725	1.70157e-05	0.00395688	297488950	Oar#S24244474	>gi|297488950|ref|XM_002697227.1| PREDICTED: Bos taurus glucagon-like peptide 1 receptor-like (GLP1R), mRNA	0
CUST_16565_PI425336670	1.2735	1.51592e-05	0.00368067	297300458	EE852642.1	>gi|297300458|ref|XM_001107965.2| PREDICTED: Macaca mulatta KIN, antigenic determinant of recA protein homolog (mouse), transcript variant 2 (KIN), mRNA	0.17
CUST_14059_PI425336670	1.283	2.21317e-05	0.00442519	297301881	CU652180.1	>gi|297301881|ref|XM_001092139.2| PREDICTED: Macaca mulatta tudor domain containing 1, transcript variant 3 (TDRD1), mRNA	0.075
CUST_19328_PI425336670	1.2845	2.97378e-05	0.00527941	153792272	GO735406.1	>gi|153792272|ref|NM_013811.3| Mus musculus dynein, axonemal, heavy chain 8 (Dnahc8), mRNA	0.82	similar to axonemal dynein heavy chain 8 long form; similar to dynein, axonemal, heavy chain 8; dynein, axonemal, heavy chain 8	Mus musculus	ATPase,Dnahc8,Hst6.7b,LOC100046510,LOC547338,P1-Loop,	GO:0007017~microtubule-based process,GO:0007018~microtubule-based movement,	GO:0005856~cytoskeleton,GO:0005874~microtubule,GO:0005875~microtubule associated complex,GO:0009434~microtubule-based flagellum,GO:0015630~microtubule cytoskeleton,GO:0019861~flagellum,GO:0030286~dynein complex,GO:0042995~cell projection,GO:0043228~non-me	GO:0000166~nucleotide binding,GO:0001882~nucleoside binding,GO:0001883~purine nucleoside binding,GO:0003774~motor activity,GO:0003777~microtubule motor activity,GO:0005524~ATP binding,GO:0016887~ATPase activity,GO:0017076~purine nucleotide binding,GO:0030		P00029:Huntington disease,
CUST_11720_PI425336670	1.286	0.00123348	0.0411839	297297507	DY517101.1	>gi|297297507|ref|XM_001107533.2| PREDICTED: Macaca mulatta solute carrier family 22, member 17, transcript variant 2 (SLC22A17), mRNA	6e-113
CUST_1235_PI425336670	1.2955	0.000199756	0.0150597	172072623	EE862637.1	>gi|172072623|ref|NM_011323.2| Mus musculus sodium channel, voltage-gated, type VIII, alpha (Scn8a), transcript variant 2, mRNA	0.0005	sodium channel, voltage-gated, type VIII, alpha	Mus musculus	AI853486,C630029C19Rik,dmu,MED,mnd-2,mnd2,NaCh6,Nav1.6,nmf2,nmf335,nmf58,nur14,SCN8A,seal,	GO:0006811~ion transport,GO:0006812~cation transport,GO:0006814~sodium ion transport,GO:0007517~muscle organ development,GO:0007610~behavior,GO:0007626~locomotory behavior,GO:0007628~adult walking behavior,GO:0008344~adult locomotory behavior,GO:0015672~m	GO:0000267~cell fraction,GO:0001518~voltage-gated sodium channel complex,GO:0005624~membrane fraction,GO:0005626~insoluble fraction,GO:0005886~plasma membrane,GO:0005887~integral to plasma membrane,GO:0016021~integral to membrane,GO:0030425~dendrite,GO:00	GO:0000166~nucleotide binding,GO:0001882~nucleoside binding,GO:0001883~purine nucleoside binding,GO:0005216~ion channel activity,GO:0005244~voltage-gated ion channel activity,GO:0005248~voltage-gated sodium channel activity,GO:0005261~cation channel activ
CUST_15768_PI425336670	1.2955	0.0016195	0.047788	149642856	GO764945.1	>gi|149642856|ref|NM_001099014.1| Bos taurus abhydrolase domain-containing protein FAM108C1 (FAM108C1), mRNA	2e-47	family with sequence similarity 108, member C1	Bos taurus	FAM108C1,MGC152409,
CUST_20394_PI425336670	1.306	1.95894e-05	0.00406832	297279723	EE856534.1	>gi|297279723|ref|XM_001114286.2| PREDICTED: Macaca mulatta vesicle-trafficking protein SEC22b-like (LOC713856), mRNA	0.51
CUST_28074_PI425336670	1.307	6.57253e-06	0.00246148	223633909	Oar#S50389501	>gi|223633909|ref|NM_001145178.1| Ovis aries reticulon 4 (RTN4), mRNA	0	reticulon 4	Ovis aries	RTN4,		GO:0005783~endoplasmic reticulum,
CUST_21230_PI425336670	1.3085	9.91005e-05	0.0104461	297490052	EE765287.1	>gi|297490052|ref|XM_002697946.1| PREDICTED: Bos taurus NLR family, CARD domain containing 3 (NLRC3), mRNA	1e-141
CUST_25146_PI425336670	1.31	0.00012344	0.0115186	145976943	CX765793.1	>gi|145976943|ref|NM_173431.2| Mus musculus Rpgrip1-like (Rpgrip1l), mRNA	0.021	Rpgrip1-like	Mus musculus	1700047E16Rik,4931437C01,Ftm,RPGRIP1L,	GO:0000902~cell morphogenesis,GO:0001654~eye development,GO:0001655~urogenital system development,GO:0001701~in utero embryonic development,GO:0001822~kidney development,GO:0001889~liver development,GO:0003002~regionalization,GO:0007350~blastoderm segment	GO:0005813~centrosome,GO:0005815~microtubule organizing center,GO:0005856~cytoskeleton,GO:0005929~cilium,GO:0005930~axoneme,GO:0005932~microtubule basal body,GO:0015630~microtubule cytoskeleton,GO:0035085~cilium axoneme,GO:0042995~cell projection,GO:00432
CUST_1861_PI425336670	1.3115	0.000854806	0.0337694	31341651	EE770858.1	>gi|31341651|ref|NM_181036.2| Bos taurus solute carrier family 4, anion exchanger, member 1 (erythrocyte membrane protein band 3, Diego blood group) (SLC4A1), mRNA	2e-15	solute carrier family 4, anion exchanger, member 1 (erythrocyte membrane protein band 3, Diego blood group)	Bos taurus	Bb3,BEB3,BKB3,Q9XSW5_BOVIN,SLC4A1,	GO:0006811~ion transport,GO:0006820~anion transport,	GO:0005856~cytoskeleton,GO:0005886~plasma membrane,GO:0005938~cell cortex,GO:0016021~integral to membrane,GO:0016323~basolateral plasma membrane,GO:0030863~cortical cytoskeleton,GO:0031224~intrinsic to membrane,GO:0043228~non-membrane-bounded organelle,GO	GO:0008092~cytoskeletal protein binding,GO:0008509~anion transmembrane transporter activity,GO:0015297~antiporter activity,GO:0015300~solute:solute antiporter activity,GO:0015301~anion:anion antiporter activity,GO:0030506~ankyrin binding,GO:0042802~identi
CUST_28632_PI425336670	1.312	1.83447e-05	0.00406611	262063569	Oar#S28882802	>gi|262063569|ref|NM_001166492.1| Bos taurus cadherin 2, type 1, N-cadherin (neuronal) (CDH2), mRNA	2e-115	cadherin 2, type 1, N-cadherin (neuronal)	Bos taurus	CADH2_BOVIN,cdh2,	GO:0001568~blood vessel development,GO:0001944~vasculature development,GO:0006928~cell motion,GO:0007155~cell adhesion,GO:0007156~homophilic cell adhesion,GO:0007157~heterophilic cell adhesion,GO:0016337~cell-cell adhesion,GO:0016339~calcium-dependent cel	GO:0005886~plasma membrane,GO:0005912~adherens junction,GO:0016021~integral to membrane,GO:0030027~lamellipodium,GO:0030054~cell junction,GO:0031224~intrinsic to membrane,GO:0031252~cell leading edge,GO:0042995~cell projection,GO:0044459~plasma membrane p	GO:0005509~calcium ion binding,GO:0019899~enzyme binding,GO:0019902~phosphatase binding,GO:0019903~protein phosphatase binding,GO:0042153~RPTP-like protein binding,GO:0043167~ion binding,GO:0043169~cation binding,GO:0046872~metal ion binding,	bta04514:Cell adhesion molecules (CAMs),bta05412:Arrhythmogenic right ventricular cardiomyopathy (ARVC),	P00012:Cadherin signaling pathway,P00057:Wnt signaling pathway,
CUST_14515_PI425336670	1.3145	4.50166e-05	0.00686652	297483448	EE832474.1	>gi|297483448|ref|XM_002693564.1| PREDICTED: Bos taurus cryptochrome 2-like (CRY2), mRNA	2e-133
CUST_26579_PI425336670	1.3195	0.000110397	0.0109453	193211388	Oar#S45454076	>gi|193211388|ref|NM_001129733.1| Ovis aries insulin-like growth factor binding protein 5 (IGFBP5), mRNA	0	insulin-like growth factor binding protein 5	Ovis aries	IGFBP-5,IGFBP5,	GO:0001558~regulation of cell growth,GO:0040008~regulation of growth,	GO:0005576~extracellular region,	GO:0005520~insulin-like growth factor binding,GO:0019838~growth factor binding,
CUST_27114_PI425336670	1.3235	8.26904e-06	0.00281902	297269393	Oar#S20544882	>gi|297269393|ref|XM_001104884.2| PREDICTED: Macaca mulatta ring finger protein 26 (RNF26), mRNA	0.63
CUST_29721_PI425336670	1.3235	5.06683e-06	0.00221731	62751706	Oar#S31585037	>gi|62751706|ref|NM_001015551.1| Bos taurus aminoadipate aminotransferase (AADAT), mRNA	3e-67	aminoadipate aminotransferase	Bos taurus	AADAT,AADAT_BOVIN,MGC133944,		GO:0005739~mitochondrion,	GO:0008483~transaminase activity,GO:0016212~kynurenine-oxoglutarate transaminase activity,GO:0016769~transferase activity, transferring nitrogenous groups,GO:0019842~vitamin binding,GO:0030170~pyridoxal phosphate binding,GO:0047536~2-aminoadipate transami	bta00310:Lysine degradation,bta00380:Tryptophan metabolism,
CUST_14973_PI425336670	1.329	0.00118221	0.0401621	297274264	GO745778.1	>gi|297274264|ref|XM_001118268.2| PREDICTED: Macaca mulatta doublecortin-like kinase 1, transcript variant 1 (DCLK1), mRNA	2e-151
CUST_29261_PI425336670	1.3295	8.18298e-05	0.00948106	194219560	Oar#S20543052	>gi|194219560|ref|XM_001498546.2| PREDICTED: Equus caballus similar to Hexokinase 3 (white cell) (LOC100068725), mRNA	0	similar to Hexokinase 3 (white cell)	Equus caballus	HK3,LOC100068725,				ecb00010:Glycolysis / Gluconeogenesis,ecb00051:Fructose and mannose metabolism,ecb00052:Galactose metabolism,ecb00500:Starch and sucrose metabolism,ecb00520:Amino sugar and nucleotide sugar metabolism,ecb04910:Insulin signaling pathway,ecb04930:Type II di
CUST_10172_PI425336670	1.3335	0.000145854	0.012641	297261498	FE037908.1	>gi|297261498|ref|XM_001117406.2| PREDICTED: Macaca mulatta hypothetical LOC721306 (LOC721306), partial mRNA	0.57
CUST_13653_PI425336670	1.3355	0.00123775	0.041243	73986587	DY511568.1	>gi|73986587|ref|XM_542014.2| PREDICTED: Canis familiaris similar to EGF-like module containing mucin-like hormone receptor-like 2 precursor (EGF-like module EMR2) (LOC484898), mRNA	0.32	egf-like module containing, mucin-like, hormone receptor-like 2	Canis lupus	EMR2,
CUST_10907_PI425336670	1.342	6.05011e-06	0.00235036	149265454	GO753336.1	>gi|149265454|ref|XM_001476245.1| PREDICTED: Mus musculus hypothetical protein LOC100041364 (LOC100041364), mRNA	1.5	predicted gene 3291	Mus musculus	Gm3291,
CUST_2828_PI425336670	1.343	3.67e-05	0.00594029	194209955	EE813193.1	>gi|194209955|ref|XM_001498865.2| PREDICTED: Equus caballus homeodomain interacting protein kinase 2, transcript variant 1 (HIPK2), mRNA	0	homeodomain interacting protein kinase 2	Equus caballus	HIPK2,
CUST_13150_PI425336670	1.3445	8.75704e-05	0.00980136	90265826	GO782401.1	>gi|90265826|ref|NM_001039952.1| Macaca mulatta Treacher Collins-Franceschetti syndrome 1 (TCOF1), mRNA	3.1	Treacher Collins-Franceschetti syndrome 1	Macaca mulatta	NP_001035041.1,TCOF1,	GO:0006350~transcription,GO:0006351~transcription, DNA-dependent,GO:0006360~transcription from RNA polymerase I promoter,GO:0009303~rRNA transcription,GO:0032774~RNA biosynthetic process,GO:0042790~transcription of nuclear rRNA large RNA polymerase I tran
CUST_14342_PI425336670	1.346	0.000275484	0.0176294	45430038	EE747986.1	>gi|45430038|ref|NM_205808.1| Bos taurus potassium channel regulator (KCNRG), mRNA	3e-06	potassium channel regulator	Bos taurus	KCNRG,KCNRG_BOVIN,	GO:0006811~ion transport,GO:0006812~cation transport,GO:0006813~potassium ion transport,GO:0015672~monovalent inorganic cation transport,GO:0030001~metal ion transport,	GO:0005886~plasma membrane,GO:0005887~integral to plasma membrane,GO:0008076~voltage-gated potassium channel complex,GO:0016021~integral to membrane,GO:0031224~intrinsic to membrane,GO:0031226~intrinsic to plasma membrane,GO:0034702~ion channel complex,GO	GO:0005216~ion channel activity,GO:0005244~voltage-gated ion channel activity,GO:0005249~voltage-gated potassium channel activity,GO:0005261~cation channel activity,GO:0005267~potassium channel activity,GO:0015267~channel activity,GO:0022803~passive trans
CUST_12829_PI425336670	1.3505	5.50245e-05	0.00783174	291404193	GO685531.1	>gi|291404193|ref|XM_002718431.1| PREDICTED: Oryctolagus cuniculus calcium binding atopy-related autoantigen 1 (LOC100341636), mRNA	0.19
CUST_27877_PI425336670	1.3535	1.07982e-05	0.00320559	297481809	Oar#S31543472	>gi|297481809|ref|XM_002707725.1| PREDICTED: Bos taurus laminin alpha 5-like (LAMA5), mRNA	0
CUST_148_PI425336670	1.36	0.000523906	0.0255538	260166670	EE838794.1	>gi|260166670|ref|NR_028580.1| Mus musculus predicted gene 10825 (Gm10825), non-coding RNA	0.48	predicted gene 10825	Mus musculus	ENSMUSG00000075295,Gm10825,
CUST_24446_PI425336670	1.3635	1.89631e-05	0.00406611	297267654	EE803959.1	>gi|297267654|ref|XM_001116490.2| PREDICTED: Macaca mulatta metastasis associated 1 family, member 2 (MTA2), mRNA	2e-47
CUST_12629_PI425336670	1.364	4.73066e-06	0.0021696	297481150	EE825290.1	>gi|297481150|ref|XM_002691863.1| PREDICTED: Bos taurus hypothetical LOC539378 (SACS), mRNA	0
CUST_25667_PI425336670	1.3655	4.05955e-05	0.00632314	297490554	GO692819.1	>gi|297490554|ref|XM_002698208.1| PREDICTED: Bos taurus ArfGAP with FG repeats 2-like (AGFG2), mRNA	3e-149
CUST_14194_PI425336670	1.3695	2.89355e-05	0.0052408	208022686	CF115797.1	>gi|208022686|ref|NM_001135608.1| Homo sapiens Rho GTPase activating protein 26 (ARHGAP26), transcript variant 2, mRNA	0.037	Rho GTPase activating protein 26	Homo sapiens	ARHGAP26,FLJ42530,GRAF,KIAA0621,OPHN1L,OPHN1L1,	GO:0007010~cytoskeleton organization,GO:0030029~actin filament-based process,GO:0030036~actin cytoskeleton organization,	GO:0005856~cytoskeleton,GO:0005886~plasma membrane,GO:0005912~adherens junction,GO:0005924~cell-substrate adherens junction,GO:0005925~focal adhesion,GO:0016323~basolateral plasma membrane,GO:0030054~cell junction,GO:0030055~cell-substrate junction,GO:004	GO:0005083~small GTPase regulator activity,GO:0005096~GTPase activator activity,GO:0005099~Ras GTPase activator activity,GO:0005100~Rho GTPase activator activity,GO:0008047~enzyme activator activity,GO:0030695~GTPase regulator activity,GO:0060589~nucleosi		P00034:Integrin signalling pathway,P00047:PDGF signaling pathway,
CUST_23717_PI425336670	1.3765	3.04466e-05	0.00533902	297293726	FE035797.1	>gi|297293726|ref|XM_002804260.1| PREDICTED: Macaca mulatta WD repeat domain 17 (WDR17), mRNA	1.5
CUST_10643_PI425336670	1.377	0.000228047	0.0160905	149641740	DT044151.1	>gi|149641740|ref|XM_001507850.1| PREDICTED: Ornithorhynchus anatinus similar to glyceraldehyde-3-phosphate dehydrogenase (LOC100076533), partial mRNA	3e-10	similar to glyceraldehyde-3-phosphate dehydrogenase	Ornithorhynchus anatinus	LOC100076533,				oaa00010:Glycolysis / Gluconeogenesis,oaa05010:Alzheimer's disease,
CUST_19151_PI425336670	1.3805	9.62579e-06	0.00305227	297465333	EE765957.1	>gi|297465333|ref|XM_002703748.1| PREDICTED: Bos taurus EPH receptor B2 (EPHB2), mRNA	0
CUST_22863_PI425336670	1.382	3.82008e-05	0.00606457	297274277	EE862262.1	>gi|297274277|ref|XM_001084161.2| PREDICTED: Macaca mulatta cyclin A1, transcript variant 5 (CCNA1), mRNA	0.27
CUST_22101_PI425336670	1.3865	8.49247e-05	0.00967	297261330	EE840717.1	>gi|297261330|ref|XM_001111467.2| PREDICTED: Macaca mulatta zinc finger, BED-type containing 4 (ZBED4), mRNA	0.53
CUST_1501_PI425336670	1.389	0.000413188	0.0224776	194036687	GO753193.1	>gi|194036687|ref|XM_001926116.1| PREDICTED: Sus scrofa similar to junctional sarcoplasmic reticulum protein (LOC100153437), mRNA	0.07	similar to junctional sarcoplasmic reticulum protein	Sus scrofa	LOC100153437,
CUST_17746_PI425336670	1.3905	6.55424e-06	0.00246148	297700185	GO781625.1	>gi|297700185|ref|XM_002827096.1| PREDICTED: Pongo abelii hypothetical protein LOC100432709 (LOC100432709), mRNA	2e-19
CUST_24620_PI425336670	1.398	0.00016239	0.0133198	41386777	EE747183.1	>gi|41386777|ref|NM_174115.1| Bos taurus mucin 1, cell surface associated (MUC1), mRNA	3e-150	mucin 1, cell surface associated	Bos taurus	MUC1,MUC1/VNTR1,MUC1/VNTR2,MUC1/VNTR3,MUC1_BOVIN,		GO:0005886~plasma membrane,GO:0016021~integral to membrane,GO:0016324~apical plasma membrane,GO:0031224~intrinsic to membrane,GO:0044459~plasma membrane part,GO:0045177~apical part of cell,
CUST_25853_PI425336670	1.404	0.000250198	0.0168265	126303739	GO758988.1	>gi|126303739|ref|XM_001380915.1| PREDICTED: Monodelphis domestica similar to polycystic kidney disease 1-like 2 (LOC100031776), mRNA	0.086	similar to polycystic kidney disease 1-like 2	Monodelphis domestica	LOC100031776,
CUST_11847_PI425336670	1.405	0.000779707	0.0324266	126506292	GO694232.1	>gi|126506292|ref|NM_001013811.2| Mus musculus family with sequence similarity 169, member B (Fam169b), mRNA	0.37	family with sequence similarity 169, member B	Mus musculus	EG434197,FAM169B,
[truncated: 95 more rows]

## Sheet: 60d vs. 0d
ID	logFC	P.Value	adj.P.Val	GENOMIC_GI_ACCESSION	TargetID	desc	e_value	Gene.Name	Species	GENE_SYMBOL	GOTERM_BP_FAT	GOTERM_CC_FAT	GOTERM_MF_FAT	KEGG_PATHWAY	PANTHER_PATHWAY
CUST_24354_PI425336670	-1.8615	2.4613e-06	0.0116107	194044226	EE868622.1	>gi|194044226|ref|XM_001925686.1| PREDICTED: Sus scrofa similar to prion-like protein doppel, transcript variant 2 (LOC100155914), mRNA	0.012	similar to prion-like protein doppel	Sus scrofa	LOC100155914,
CUST_13266_PI425336670	-1.7305	8.75159e-05	0.0370495	297493161	EE868723.1	>gi|297493161|ref|XM_002700126.1| PREDICTED: Bos taurus rCG38917-like (LOC617166), mRNA	3e-05
CUST_18289_PI425336670	-1.697	5.43004e-07	0.00448263	297476155	EE834108.1	>gi|297476155|ref|XM_002688464.1| PREDICTED: Bos taurus biorientation of chromosomes in cell division 1-like (BOD1L), mRNA	0
[truncated: 39 more rows]

## Sheet: 30d vs. 3d
ID	logFC	P.Value	adj.P.Val	GENOMIC_GI_ACCESSION	TargetID	desc	e_value	Gene.Name	Species	GENE_SYMBOL	GOTERM_BP_FAT	GOTERM_CC_FAT	GOTERM_MF_FAT	KEGG_PATHWAY	PANTHER_PATHWAY
[truncated: 1,058 more rows]

[truncated: 3 more sheets: Sheet5, 60d vs. 3d, 60d vs. 30d]
